# Supplementary material for: Differences in Anthocyanin Accumulation Patterns and Related Gene Expression in Two Varieties of Red Pear
Source: Plants (Basel). 2021 Mar 25;10(4):626. doi: 10.3390/plants10040626 (PMC8066033; doi:10.3390/plants10040626)
Supplement: Supplementary file 1 [file plants-10-00626-s001.zip]

Archive with 2 entries (2 files):
- Figure S1.docx
- plants-1154924-supplementary.xlsx
