# Supplementary material for: Differences in Anthocyanin Accumulation Patterns and Related Gene Expression in Two Varieties of Red Pear
Source: Plants (Basel). 2021 Mar 25;10(4):626. doi: 10.3390/plants10040626 (PMC8066033; doi:10.3390/plants10040626)
Supplement: Supplementary file 1 [file plants-10-00626-s001.zip › plants-1154924-supplementary.xlsx]

## Sheet: Table S1
gene_name	gene_id	FPKM						log2FoldChange							gene_biotype	gene_description	tf_family
		XL7_1	XL7_2	XL7_2	XQH_1	XQH_2	XQH_3	XQH_1vsXL7_1	XQH_2vsXL7_2	XQH_3vsXL7_3	XL7_2vsXL7_1	XL7_3vsXL7_2	XQH_2vsXQH_1	XQH_3vsXQH_2
LOC103957332	103957332	40.8113	34.7101	2.37803	36.9482	3.86192	18.3248	-0.141809	-3.16567	2.96295	-0.225913	-3.87392	-3.23632	2.25025	protein_coding	gibberellin 2-beta-dioxygenase 1-like	2OG-FeII_Oxy
LOC103932854	103932854	22.5018	21.6265	29.0431	20.4263	24.5551	21.1125	-0.138318	0.182285	-0.445638	-0.0459527	0.418045	0.287064	-0.214314	protein_coding	3-hydroxybutyryl-CoA dehydrogenase	3HCDH_N
LOC103950342	103950342	74.3361	76.0264	46.3182	59.7299	56.585	67.9022	-0.314927	-0.425592	0.565503	0.0426556	-0.722484	-0.0561639	0.26507	protein_coding	1,4-dihydroxy-2-naphthoyl-CoA thioesterase 1	4HBT
LOC103966587	103966587	17.8504	21.2294	11.0231	17.1176	11.6096	26.3687	-0.0590434	-0.870236	1.2749	0.259432	-0.953678	-0.538586	1.18646	protein_coding	aspartokinase 2, chloroplastic-like, transcript variant X1	AA_kinase
LOC103946611	103946611	25.35	21.1936	31.4375	19.7917	19.1726	17.5696	-0.355344	-0.145062	-0.82394	-0.246775	0.560941	-0.024545	-0.12203	protein_coding	probable sodium-coupled neutral amino acid transporter 6	Aa_trans
LOC103942395	103942395	0.969296	1.04633	0.210025	1.07757	1.17853	2.11023	0.151462	0.170736	3.33402	0.118289	-2.29821	0.151188	0.838168	protein_coding	lysine histidine transporter-like 8	Aa_trans
LOC103927206	103927206	6.49583	9.2576	3.85934	5.4183	5.0575	7.1735	-0.259475	-0.870618	0.9093	0.520959	-1.2696	-0.0776788	0.507916	protein_coding	AAA-ATPase At2g46620-like	AAA
LOC103955130	103955130	148.006	120.336	157.205	125.345	116.42	110.402	-0.238517	-0.0497134	-0.496087	-0.28638	0.377352	-0.0847693	-0.0740251	protein_coding	ATP-dependent zinc metalloprotease FTSH 2, chloroplastic	AAA
LOC103953570	103953570	41.5092	46.7604	57.5452	35.7324	47.8589	44.514	-0.214742	0.0311778	-0.356259	0.184157	0.29143	0.443331	-0.101748	protein_coding	uncharacterized aarF domain-containing protein kinase At4g31390, chloroplastic-like	ABC1
LOC103967913	103967913	2.89059	4.55384	2.40739	2.5464	4.44068	4.38307	-0.179962	-0.0399364	0.877267	0.667888	-0.928276	0.821619	-0.0164248	pseudogene	-	Abhydrolase_1
LOC103943405	103943405	1.63348	3.11525	0.671144	1.66546	2.05788	6.25845	0.0274213	-0.598367	3.23475	0.941318	-2.21428	0.329091	1.60468	protein_coding	putative aminoacrylate hydrolase RutD	Abhydrolase_1
LOC103945208	103945208	6.26119	8.01459	19.1	5.38732	10.1984	12.4725	-0.21564	0.347826	-0.600361	0.36733	1.24586	0.942329	0.293788	protein_coding	probable N-acetyltransferase HLS1	Acetyltransf_1
LOC103937111	103937111	74.9027	52.4678	21.4531	43.6016	32.0291	29.7144	-0.779365	-0.711836	0.483393	-0.503282	-1.29822	-0.423381	-0.105667	protein_coding	multiple inositol polyphosphate phosphatase 1, transcript variant X2	Acid_phosphat_A
LOC103936700	103936700	57.0837	59.7742	71.1751	58.6702	64.0719	58.96	0.040842	0.0985327	-0.257281	0.0788686	0.243285	0.148749	-0.117019	protein_coding	aconitate hydratase 1	Aconitase
LOC103929578	103929578	22.0666	26.6067	52.1241	23.7859	25.3876	30.124	0.109966	-0.0686015	-0.776519	0.282241	0.961543	0.115245	0.249767	protein_coding	aconitate hydratase 1-like	Aconitase
LOC103953436	103953436	9.49601	8.89863	21.3215	8.40447	9.66817	10.4064	-0.175577	0.118268	-1.02043	-0.0819683	1.25279	0.224088	0.109462	protein_coding	aconitate hydratase 1-like	Aconitase
LOC103966630	103966630	314.975	294.855	370.688	323.123	247.7	197.116	0.0379828	-0.253331	-0.897552	-0.082239	0.321983	-0.361638	-0.32689	protein_coding	L-idonate 5-dehydrogenase-like	ADH_N
LOC103953711	103953711	19.1872	22.6284	29.6641	19.0023	27.4163	22.4288	-0.0135912	0.276435	-0.388823	0.24897	0.383086	0.551147	-0.286411	protein_coding	uncharacterized LOC103953711	ADH_N
LOC103956039	103956039	91.6904	82.758	103.62	83.7764	94.1281	76.6357	-0.129169	0.184685	-0.421444	-0.136435	0.31652	0.18985	-0.293701	protein_coding	2-alkenal reductase (NADP(+)-dependent)-like	ADH_zinc_N
LOC103932652	103932652	25.3139	28.4515	37.6194	22.7003	27.5219	29.1127	-0.155883	-0.0489593	-0.356744	0.180485	0.394441	0.299273	0.0823732	protein_coding	quinone oxidoreductase-like, transcript variant X1	ADH_zinc_N
LOC103953701	103953701	5.49548	6.55496	4.20509	5.84088	6.64196	6.50783	0.0894461	0.0184237	0.643477	0.265047	-0.644926	0.206782	-0.0240699	protein_coding	DUF724 domain-containing protein 3-like, transcript variant X1	Agenet
LOC103954412	103954412	16.6756	21.3866	32.5987	12.7976	23.0412	22.1042	-0.380671	0.105096	-0.547002	0.371781	0.598715	0.870215	-0.0584184	protein_coding	perakine reductase-like	Aldo_ket_red
LOC103943737	103943737	57.8891	48.742	64.8385	59.6887	56.5169	52.1056	0.045176	0.211024	-0.301531	-0.235385	0.403192	-0.0570536	-0.114591	protein_coding	putative glucose-6-phosphate 1-epimerase, transcript variant X1	Aldose_epim
LOC103946927	103946927	38.5606	37.9195	50.1577	34.0068	41.0037	34.6273	-0.179969	0.111358	-0.519679	-0.0116255	0.395357	0.291622	-0.239829	protein_coding	aldose 1-epimerase-like	Aldose_epim
LOC103953111	103953111	84.0051	70.8343	150.504	67.4152	106.905	98.1019	-0.316339	0.592565	-0.60363	-0.233707	1.07895	0.68685	-0.12094	protein_coding	long chain acyl-CoA synthetase 1, transcript variant X3	AMP-binding
LOC103933288	103933288	0.654944	1.71551	0.181841	0.228095	1.16724	1.10741	-1.52106	-0.551902	2.61415	1.39907	-3.23797	2.37895	-0.0806106	protein_coding	glutamate receptor 2.8-like	ANF_receptor
LOC103960523	103960523	9.06121	29.8424	0.168595	2.97758	1.09134	1.4351	-1.60387	-4.76912	3.1266	1.72699	-7.49091	-1.42776	0.397139	protein_coding	ethylene-responsive transcription factor ERF027-like	AP2
LOC103965575	103965575	17.3228	13.6363	30.2538	14.4165	22.2563	18.1905	-0.26432	0.705352	-0.716751	-0.33227	1.13994	0.648412	-0.28651	protein_coding	ethylene-responsive transcription factor SHINE 2-like	AP2
LOC103932979	103932979	0.893904	2.97588	0.0868081	0.292108	0.600781	0.91786	-1.61985	-2.30386	3.36226	1.74233	-5.03176	1.07217	0.625097	protein_coding	ethylene-responsive transcription factor ERF014-like	AP2
LOC103946144	103946144	2.88565	2.01767	4.0628	3.32188	3.28317	1.86782	0.202486	0.702145	-1.11009	-0.506894	1.00361	0.00548771	-0.813792	protein_coding	ethylene-responsive transcription factor WRI1	AP2
LOC103957878	103957878	34.815	31.0572	100.402	14.1036	66.3767	65.308	-1.30374	1.09399	-0.605067	-0.151182	1.68279	2.25727	-0.01955	protein_coding	auxin-induced protein 15A-like	Auxin_inducible
LOC103929223	103929223	73.532	155.2	70.7058	50.7846	118.193	105.798	-0.532768	-0.393881	0.595291	1.08784	-1.14243	1.24058	-0.156954	protein_coding	AP2/ERF and B3 domain-containing transcription factor RAV1-like	B3
LOC103961213	103961213	4.15022	4.97025	3.21664	3.14531	3.64966	5.18404	-0.397756	-0.444481	0.699663	0.270779	-0.633601	0.236131	0.507968	protein_coding	B3 domain-containing transcription repressor VAL2, transcript variant X1	B3
LOC103957722	103957722	2.47488	3.69849	1.49414	3.51399	1.7396	3.45687	0.505414	-1.09166	1.22779	0.590271	-1.32042	-0.990695	0.991839	protein_coding	transcription initiation factor TFIID subunit 1-like, transcript variant X1	Bromodomain
LOC103947404	103947404	38.0754	50.4253	22.403	27.3705	31.7401	28.3396	-0.475194	-0.667712	0.352454	0.415285	-1.17863	0.235042	-0.160594	protein_coding	BTB/POZ domain and ankyrin repeat-containing protein NPR2-like, transcript variant X2	BTB
LOC103945988	103945988	46.7055	52.7033	34.9855	41.7327	50.7714	52.2199	-0.161592	-0.0541965	0.590503	0.185193	-0.598303	0.304532	0.0428224	protein_coding	light-inducible protein CPRF2-like, transcript variant X2	bZIP_1
LOC103956411	103956411	22.2682	26.9197	39.7039	32.3605	24.4531	25.5825	0.540101	-0.141372	-0.619157	0.286849	0.551541	-0.382353	0.0686261	protein_coding	protein ABSCISIC ACID-INSENSITIVE 5-like, transcript variant X2	bZIP_1
LOC103967176	103967176	57.9212	50.8538	35.1472	53.2742	38.1594	48.7829	-0.119791	-0.415235	0.486342	-0.176192	-0.541236	-0.459624	0.355912	protein_coding	bZIP transcription factor 53-like	bZIP_1
LOC103937993	103937993	41.5843	34.6059	47.3562	35.8786	36.9732	30.931	-0.211993	0.0937613	-0.600628	-0.253321	0.445176	0.0651849	-0.254478	protein_coding	ABSCISIC ACID-INSENSITIVE 5-like protein 5, transcript variant X2	bZIP_1
LOC103961780	103961780	156.487	188.903	49.1759	102.671	78.2302	71.3289	-0.606849	-1.27188	0.550362	0.281934	-1.94953	-0.370571	-0.130735	protein_coding	bZIP transcription factor 60	bZIP_1
LOC103941551	103941551	0.972317	1.56459	0.471205	0.810419	1.08742	2.6943	-0.261531	-0.529817	2.528	0.704408	-1.73744	0.446033	1.3075	protein_coding	transcription factor RF2a-like	bZIP_1
LOC103931359	103931359	52.5823	91.7785	4.61231	28.1596	25.1341	33.4874	-0.899742	-1.86717	2.87199	0.8121	-4.32305	-0.143199	0.418237	protein_coding	diacylglycerol kinase 1-like, transcript variant X2	C1_1
LOC103940563	103940563	1.518	1.90115	0.493056	1.17793	1.23028	2.31238	-0.361654	-0.625552	2.24197	0.333682	-1.94403	0.082681	0.919563	protein_coding	protein SRC2 homolog	C2
LOC103943197	103943197	25.0655	51.1409	7.00601	11.182	10.8527	17.0374	-1.16312	-2.23559	1.29663	1.03808	-2.87627	-0.0219676	0.653792	protein_coding	tricalbin-3, transcript variant X2	C2
LOC103966461	103966461	0.278692	0.450824	0.0425675	0.194605	0.291396	1.18435	-0.519247	-0.63128	4.78904	0.710041	-3.38873	0.603449	2.0244	protein_coding	phospholipase D beta 1-like, transcript variant X1	C2
LOC103938656	103938656	49.9654	100.358	13.0489	24.685	27.5748	35.2685	-1.01637	-1.86378	1.45047	1.01586	-2.95188	0.181145	0.358511	protein_coding	FT-interacting protein 1-like	C2
LOC103931542	103931542	90.9709	145.438	42.6769	51.6626	58.6365	77.5367	-0.815231	-1.31016	0.875119	0.686369	-1.77747	0.203951	0.406786	protein_coding	C2 domain-containing protein At1g53590-like, transcript variant X3	C2
LOC103953619	103953619	2.3939	8.5889	0.0354548	0.619998	0.100461	0.727839	-1.94733	-6.41085	4.37141	1.85124	-7.91755	-2.59889	2.85581	protein_coding	putative calcium-transporting ATPase 13, plasma membrane-type	Cation_ATPase_C
LOC103960086	103960086	30.692	22.7758	10.679	33.6899	16.9137	19.5594	0.135785	-0.429951	0.888758	-0.419806	-1.10118	-0.972577	0.211625	protein_coding	calcium-transporting ATPase 12, plasma membrane-type	Cation_ATPase_C
LOC103967758	103967758	35.893	69.5837	0.874284	14.1903	13.7104	10.7987	-1.33801	-2.34191	3.63592	0.963261	-6.32158	-0.0289268	-0.340414	protein_coding	calcium-transporting ATPase 2, plasma membrane-type	Cation_ATPase_C
LOC103952561	103952561	50.6399	51.9729	73.3181	51.0836	57.0181	56.9104	0.0139861	0.132198	-0.351299	0.049847	0.487893	0.180129	0.000300752	protein_coding	CBS domain-containing protein CBSCBSPB3-like, transcript variant X2	CBS
LOC103934501	103934501	9.39639	12.8009	7.78932	7.74628	9.89042	11.9971	-0.277407	-0.372258	0.636633	0.456631	-0.724646	0.374354	0.279713	protein_coding	calmodulin-binding transcription activator 3-like, transcript variant X1	CG-1
LOC103955033	103955033	13.8754	16.5364	2.69311	10.822	7.21277	5.88694	-0.357117	-1.19605	1.1431	0.261848	-2.62635	-0.564277	-0.292332	protein_coding	fimbrin-5, transcript variant X2	CH
LOC103958298	103958298	21.4054	20.0416	10.9727	18.8698	16.6801	22.8593	-0.180677	-0.264238	1.07321	-0.0839105	-0.875363	-0.15602	0.456386	protein_coding	probable ethanolamine kinase	Choline_kinase
LOC103966370	103966370	28.5337	25.3706	40.8988	25.1456	30.6617	28.374	-0.181438	0.271711	-0.512427	-0.157415	0.680231	0.308021	-0.108631	protein_coding	bifunctional nitrilase/nitrile hydratase NIT4A	CN_hydrolase
LOC103961531	103961531	3.07513	4.17458	6.64106	3.4007	4.59102	3.83687	0.144931	0.136586	-0.776068	0.450123	0.66354	0.454753	-0.254692	protein_coding	omega-amidase, chloroplastic-like	CN_hydrolase
LOC103951510	103951510	38.4256	35.9678	49.7974	36.9979	38.2908	35.9212	-0.0542219	0.0896982	-0.458591	-0.0833231	0.462126	0.0718799	-0.0898928	protein_coding	probable NADH dehydrogenase [ubiquinone] 1 alpha subcomplex subunit 12	Complex1_17_2kD
LOC103930772	103930772	47.8468	50.5344	73.3684	49.3806	54.7517	54.4461	0.0464586	0.11405	-0.415785	0.0914291	0.528995	0.170844	-0.00466404	protein_coding	homeobox protein knotted-1-like LET12, transcript variant X2	Coprinus_mating
LOC103967127	103967127	76.4572	77.3081	105.142	76.6146	87.3894	86.142	0.00407994	0.175481	-0.273466	0.0284131	0.435308	0.211626	-0.0180545	protein_coding	phosphatidylinositol/phosphatidylcholine transfer protein SFH8-like, transcript variant X3	CRAL_TRIO_N
LOC103932384	103932384	165.394	141.565	187.629	118.263	151.64	137.335	-0.482838	0.0983778	-0.436262	-0.212898	0.398547	0.380402	-0.140727	protein_coding	glycine-rich protein 2-like	CSD
LOC103967809	103967809	22.8382	23.6137	34.7407	19.0182	25.106	19.0345	-0.262763	0.0874982	-0.854403	0.0602781	0.548195	0.421964	-0.39704	protein_coding	cold shock protein 1, transcript variant X2	CSD
LOC103953284	103953284	11.3286	8.58383	20.1265	8.69219	14.674	12.8165	-0.381401	0.771584	-0.63749	-0.388477	1.22176	0.777433	-0.191018	protein_coding	CTP synthase-like	CTP_synth_N
LOC103939511	103939511	82.4264	102.934	60.5802	73.5315	85.6968	92.9674	-0.163718	-0.264518	0.631218	0.331267	-0.772748	0.242476	0.121088	protein_coding	choline-phosphate cytidylyltransferase 2-like	CTP_transf_2
LOC103934798	103934798	36.8062	31.8273	40.6133	37.9184	36.309	28.8368	0.0440579	0.188616	-0.481064	-0.198672	0.343765	-0.0409909	-0.330896	protein_coding	ethanolamine-phosphate cytidylyltransferase-like, transcript variant X1	CTP_transf_2
LOC103957691	103957691	27.4255	30.9765	50.0699	24.1453	29.1954	34.0511	-0.182705	-0.0856989	-0.540587	0.187115	0.68507	0.29551	0.226275	protein_coding	uncharacterized LOC103957691	Cupin_3
LOC103945321	103945321	30.4057	45.0403	13.3729	28.8516	25.0775	19.8037	-0.0743608	-0.844743	0.579389	0.577432	-1.75995	-0.180439	-0.338672	protein_coding	cyclin-D3-1-like	Cyclin_C
LOC103943253	103943253	64.4006	151.607	14.357	21.5131	39.5152	97.566	-1.58106	-1.93984	2.78354	1.24461	-3.4088	0.898109	1.30787	protein_coding	cytochrome b561 and DOMON domain-containing protein At5g47530-like	Cytochrom_B561
LOC103951929	103951929	20.6971	30.1083	16.6041	17.6742	17.7029	22.3762	-0.226308	-0.766465	0.4438	0.551363	-0.866598	0.0239852	0.339875	protein_coding	uncharacterized LOC103951929	DENN
LOC103927758	103927758	49.9402	67.3042	33.7782	41.3935	52.3718	52.4932	-0.269426	-0.361897	0.650253	0.441263	-1.00254	0.360908	0.00667099	protein_coding	chaperone protein dnaJ 10-like	DnaJ
LOC103932317	103932317	28.1784	36.6787	19.1663	21.5596	29.5799	27.4874	-0.384678	-0.310672	0.536163	0.391575	-0.946062	0.477663	-0.102026	protein_coding	chaperone protein dnaJ 10-like	DnaJ
LOC103940077	103940077	27.0987	24.7935	35.0402	22.0918	24.1088	26.8732	-0.293532	-0.0423858	-0.367726	-0.116246	0.490856	0.147963	0.159996	protein_coding	chaperone protein dnaJ A6, chloroplastic-like, transcript variant X1	DnaJ_C
LOC103950886	103950886	65.2657	80.0523	31.5578	51.5602	59.3226	46.9009	-0.33899	-0.432211	0.585901	0.304914	-1.35086	0.224126	-0.335035	protein_coding	dnaJ homolog subfamily B member 4	DnaJ_C
LOC103926568	103926568	31.1933	26.2625	32.134	25.1817	28.8717	25.0006	-0.307739	0.135282	-0.347296	-0.235731	0.282981	0.219174	-0.203871	protein_coding	chaperone protein dnaJ A6, chloroplastic-like, transcript variant X3	DnaJ_C
LOC103966774	103966774	50.0989	43.5518	64.2234	40.3421	52.0694	45.196	-0.311584	0.256343	-0.494253	-0.189558	0.552532	0.39002	-0.202304	protein_coding	uncharacterized protein YwbO-like, transcript variant X1	DSBA
LOC103953238	103953238	31.2079	24.9749	19.5981	26.9186	29.2457	26.8185	-0.212484	0.226101	0.466522	-0.309675	-0.358527	0.141616	-0.12346	protein_coding	copper-transporting ATPase RAN1-like	E1-E2_ATPase
LOC103961764	103961764	0.933971	0.546483	3.32232	0.627451	0.880856	1.01234	-0.57818	0.676626	-1.70727	-0.75285	2.58648	0.512451	0.200362	protein_coding	cinnamoyl-CoA reductase 2-like	Epimerase
LOC103961765	103961765	48.5827	47.2295	74.5787	38.2855	49.6283	57.317	-0.342175	0.0694164	-0.365789	-0.0285303	0.651184	0.395823	0.210835	protein_coding	cinnamoyl-CoA reductase 2-like	Epimerase
LOC103957769	103957769	36.9127	40.1717	26.2781	30.9602	35.5063	34.9258	-0.252406	-0.178843	0.423918	0.132659	-0.619125	0.219168	-0.0199041	protein_coding	anthocyanidin reductase-like	Epimerase
LOC103929854	103929854	75.7227	72.6637	57.8135	84.17	64.2712	69.2099	0.153756	-0.17746	0.27388	-0.0482441	-0.338229	-0.367492	0.109425	protein_coding	UDP-D-apiose/UDP-D-xylose synthase 2-like, transcript variant X2	Epimerase
LOC103963483	103963483	33.5677	34.0053	42.0983	32.8416	31.8987	31.546	-0.0303387	-0.0928069	-0.401237	0.030315	0.299733	-0.0201806	-0.0127455	protein_coding	ER lumen protein-retaining receptor-like	ER_lumen_recept
LOC103950015	103950015	29.7507	30.3916	21.7708	28.1428	31.8772	28.7084	-0.0792323	0.0679112	0.412993	0.0418636	-0.489713	0.201357	-0.149438	protein_coding	exocyst complex component EXO70B1-like	Exo70
LOC103939884	103939884	33.8414	33.4865	44.0166	35.2383	36.9317	33.7424	0.0590341	0.140311	-0.370652	-0.00337224	0.386535	0.0897855	-0.128702	protein_coding	NADH--cytochrome b5 reductase 1	FAD_binding_6
LOC103956697	103956697	21.7373	23.8423	4.69186	15.4128	45.8768	30.1421	-0.496013	0.945605	2.69949	0.140839	-2.35436	1.5945	-0.602068	protein_coding	nitrate reductase [NADH]	FAD_binding_6
LOC103935123	103935123	55.4228	57.1542	80.7829	60.7846	66.1739	60.4771	0.134557	0.209102	-0.403191	0.0570203	0.490365	0.144102	-0.126802	protein_coding	F-box only protein 6-like	F-box
LOC103952540	103952540	11.2829	15.1845	9.97532	11.0021	15.6769	13.9848	-0.0351085	0.0466005	0.500601	0.438403	-0.612819	0.532579	-0.161489	protein_coding	F-box protein CPR30-like, transcript variant X2	F-box
LOC103926900	103926900	3.52665	4.70205	2.46458	2.65685	7.60391	5.91114	-0.406002	0.6919	1.26964	0.42768	-0.935131	1.53752	-0.360846	protein_coding	F-box/LRR-repeat protein At4g14103-like	F-box
LOC103954234	103954234	70.183	82.8502	115.54	59.2741	92.1032	89.7874	-0.243269	0.152015	-0.349636	0.250877	0.472165	0.65794	-0.0334588	protein_coding	ferredoxin, root R-B1-like, transcript variant X1	Fer2
LOC103957723	103957723	9.7554	8.37377	14.6227	6.6389	9.28624	7.88318	-0.553227	0.148386	-0.879533	-0.20914	0.800296	0.504664	-0.232628	protein_coding	peptidyl-prolyl cis-trans isomerase FKBP12	FKBP_C
LOC103963210	103963210	7.34402	9.71862	19.5936	5.52966	10.4908	10.3611	-0.407964	0.10805	-0.905258	0.416998	1.00311	0.945168	-0.0144499	protein_coding	probable NAD(P)H dehydrogenase (quinone) FQR1-like 3, transcript variant X1	FMN_red
LOC103939170	103939170	13.623	14.4917	21.084	10.8843	15.6283	15.7735	-0.32226	0.107577	-0.404104	0.0996334	0.534118	0.542988	0.0169828	protein_coding	flavin-containing monooxygenase FMO GS-OX-like 4, transcript variant X1	FMO-like
LOC103929404	103929404	16.2101	22.7315	8.04279	12.6099	9.85653	14.5319	-0.361048	-1.20604	0.868066	0.497518	-1.50696	-0.333877	0.561233	protein_coding	VIN3-like protein 1, transcript variant X1	fn3
LOC103953015	103953015	21.1686	24.3721	36.7031	21.2768	26.6457	26.8194	0.00818582	0.126778	-0.438674	0.215856	0.581991	0.346546	0.0116676	protein_coding	pantothenate kinase 2, transcript variant X2	Fumble
LOC103955825	103955825	20.4892	18.7351	24.9654	23.2012	18.4815	19.3691	0.180854	-0.0213862	-0.352088	-0.117477	0.406272	-0.306745	0.0706616	protein_coding	phytochrome A-like, transcript variant X1	GAF
LOC103939428	103939428	7.96391	7.00819	4.69986	10.9063	8.40024	39.1932	0.454054	0.260307	3.07976	-0.17266	-0.582664	-0.354341	2.22518	protein_coding	glucan endo-1,3-beta-glucosidase 14, transcript variant X1	Glyco_hydro_17
LOC103963127	103963127	77.4999	103.811	38.0398	73.1225	77.421	99.1107	-0.0827614	-0.4233	1.39595	0.431457	-1.45677	0.103518	0.359408	protein_coding	glucan endo-1,3-beta-glucosidase 7	Glyco_hydro_17
LOC103944915	103944915	6.96079	19.5062	1.42845	3.60492	2.99583	11.9163	-0.947012	-2.70171	3.08002	1.4951	-3.77898	-0.245424	1.99567	protein_coding	glucan endo-1,3-beta-glucosidase-like	Glyco_hydro_17
LOC103948420	103948420	244.402	286.01	63.0125	162.83	114.893	85.3291	-0.584859	-1.3161	0.451911	0.237031	-2.19091	-0.481493	-0.425844	protein_coding	glucan endo-1,3-beta-glucosidase-like	Glyco_hydro_17
LOC103953884	103953884	41.144	42.239	60.7071	39.082	40.5536	44.153	-0.073061	-0.0605209	-0.444908	0.0504112	0.514959	0.075128	0.12573	protein_coding	probable sucrose-phosphate synthase 1	Glycos_transf_1
LOC103943877	103943877	67.2876	71.3833	84.2905	59.4321	76.2979	65.863	-0.177851	0.0944113	-0.34148	0.0972548	0.231526	0.382109	-0.209388	protein_coding	probable lactoylglutathione lyase, chloroplastic, transcript variant X1	Glyoxalase
LOC103932446	103932446	10.2597	10.3833	15.3132	10.6418	12.938	9.57769	0.0533957	0.31507	-0.660811	0.0301961	0.55256	0.30379	-0.428075	protein_coding	GLABRA2 expression modulator-like, transcript variant X4	GRAM
LOC103944686	103944686	64.7347	53.6087	77.0752	50.7774	49.4783	48.7784	-0.349282	-0.116664	-0.646128	-0.260524	0.516313	-0.0156122	-0.017429	protein_coding	pyruvate dehydrogenase (acetyl-transferring) kinase, mitochondrial-like	HATPase_c
LOC103953469	103953469	0.109794	0.0243232	0.222906	0.183868	0.0223265	0.0122564	0.748777	-0.115754	-4.17178	-2.17219	3.20005	-3.01043	-0.859453	protein_coding	histidine kinase 1-like, transcript variant X1	HATPase_c
LOC103926913	103926913	14.7377	15.5561	22.1221	14.2446	16.302	15.5287	-0.0481818	0.0669859	-0.496231	0.0888966	0.500485	0.216482	-0.0668268	protein_coding	deoxynucleoside triphosphate triphosphohydrolase SAMHD1 homolog	HD
LOC103927110	103927110	43.5536	41.7775	60.5766	54.0469	37.5436	41.8343	0.312515	-0.155509	-0.519389	-0.0476748	0.528096	-0.503221	0.160721	protein_coding	histone H3.3-like	Histone
LOC103936945	103936945	2.00506	1.87241	4.21958	3.25536	1.70773	1.82588	0.698156	-0.129857	-1.19591	-0.0910022	1.16704	-0.90738	0.0976576	protein_coding	transcription factor bHLH130-like	HLH
LOC103938169	103938169	3.14964	6.71186	0.0267418	0.195563	0.42274	1.47315	-3.99871	-3.98233	5.51438	1.09876	-7.69674	1.13003	1.79609	protein_coding	transcription factor bHLH92-like	HLH
LOC103955840	103955840	78.8102	74.6002	94.014	99.281	69.9949	57.4525	0.334225	-0.0944229	-0.696553	-0.0671903	0.325415	-0.48231	-0.282773	protein_coding	transcription factor PIF3-like, transcript variant X3	HLH
LOC103954833	103954833	0.708838	1.00523	2.32063	1.03351	0.823592	0.968027	0.541767	-0.291453	-1.24158	0.513478	1.19819	-0.304961	0.238154	protein_coding	transcription factor EGL1-like	HLH
LOC103943345	103943345	90.3004	99.687	162.995	103.394	103.56	98.7587	0.196078	0.0536733	-0.708958	0.156146	0.701078	0.0240857	-0.0653246	protein_coding	heavy metal-associated isoprenylated plant protein 3-like	HMA
LOC103949987	103949987	388.153	351.604	634.007	377.59	465.421	441.146	-0.0387644	0.403237	-0.509604	-0.13067	0.842297	0.323458	-0.0744822	protein_coding	heavy metal-associated isoprenylated plant protein 3	HMA
LOC103958760	103958760	65.7847	70.9848	143.208	53.8482	95.0812	111.425	-0.287939	0.419994	-0.348123	0.12255	1.00424	0.842035	0.232116	protein_coding	homeobox-leucine zipper protein HAT5-like	Homeobox
LOC103928343	103928343	16.2777	13.2302	30.422	18.9889	11.982	20.4515	0.223757	-0.143931	-0.56125	-0.285894	1.19347	-0.64313	0.77415	protein_coding	histidine-containing phosphotransfer protein 1-like	Hpt
LOC103943094	103943094	18.2114	17.9646	10.5432	14.7405	12.327	16.1141	-0.303485	-0.542894	0.626133	-0.00901317	-0.777346	-0.236239	0.387618	protein_coding	heat stress transcription factor A-8, transcript variant X3	HSF_DNA-bind
LOC103941889	103941889	1.90035	2.65961	4.17673	1.06429	3.04661	2.63127	-0.831873	0.194389	-0.648683	0.496589	0.642492	1.53576	-0.206073	protein_coding	heat stress transcription factor A-6b-like, transcript variant X2	HSF_DNA-bind
LOC103960239	103960239	8.66449	10.2842	6.79148	5.89196	7.69074	11.9671	-0.555761	-0.41944	0.829315	0.259155	-0.604543	0.406346	0.639504	protein_coding	heat stress transcription factor A-4c-like, transcript variant X3	HSF_DNA-bind
LOC103952243	103952243	6.83626	6.48895	10.2277	3.53654	6.17588	6.33035	-0.94849	-0.0723995	-0.674882	-0.0633144	0.647404	0.824857	0.0407616	protein_coding	heat shock factor protein HSF30, transcript variant X1	HSF_DNA-bind
LOC103946362	103946362	56.9094	45.331	70.3365	41.2929	45.8266	54.4895	-0.461517	0.0138148	-0.353982	-0.315976	0.625369	0.171857	0.252567	protein_coding	stromal 70 kDa heat shock-related protein, chloroplastic-like	HSP70
LOC103965059	103965059	28.8535	24.5397	36.1953	28.8494	24.6248	23.0917	0.00100544	0.00285188	-0.633692	-0.221055	0.552466	-0.206792	-0.0890717	protein_coding	dihydroxy-acid dehydratase, chloroplastic-like	ILVD_EDD
LOC108865317	108865317	16.6997	17.9701	14.8072	17.698	19.7858	18.7765	0.0854565	0.137572	0.356573	0.117786	-0.287261	0.182231	-0.0728416	protein_coding	cyclic nucleotide-gated ion channel 1-like, transcript variant X2	Ion_trans
LOC103962497	103962497	5.21887	9.33496	0.822212	3.47277	3.41532	6.21757	-0.585459	-1.45037	2.93756	0.847712	-3.51693	-0.00307234	0.867387	protein_coding	lysine-specific demethylase JMJ706-like, transcript variant X3	JmjC
LOC103948209	103948209	6.82139	7.75428	4.6157	7.27639	7.9473	10.3092	0.0935509	0.0356586	1.17222	0.195212	-0.756035	0.149081	0.376731	protein_coding	lysine-specific demethylase JMJ25-like, transcript variant X4	JmjC
LOC103963894	103963894	25.4505	22.4385	29.733	24.3122	27.0085	21.8154	-0.0649039	0.266957	-0.432961	-0.16999	0.397598	0.173541	-0.305502	protein_coding	zinc finger CCCH domain-containing protein 14-like	KH_1
LOC103936210	103936210	1.35707	0.987882	2.25362	1.65417	0.674842	1.25564	0.285718	-0.552781	-0.836628	-0.448196	1.18512	-1.27344	0.895673	protein_coding	kinesin-like protein 2	Kinesin
LOC103929236	103929236	76.9078	72.5652	182.161	64.7529	127.955	109.187	-0.247399	0.81755	-0.724911	-0.0719098	1.3198	1.00416	-0.225661	protein_coding	GDSL esterase/lipase EXL3-like, transcript variant X2	Lipase_GDSL
LOC103940366	103940366	1.41216	0.6958	0	2.43334	0.445257	1.26756	0.787226	-0.647813	7.05921	-1.00676	-6.18543	-2.42973	1.50656	protein_coding	GDSL esterase/lipase At5g03610-like	Lipase_GDSL
LOC103959949	103959949	18.1229	18.9253	10.877	19.9083	29.5018	22.2349	0.136418	0.636796	1.04286	0.0767867	-0.805188	0.58965	-0.404238	protein_coding	GDSL esterase/lipase At5g37690-like, transcript variant X2	Lipase_GDSL
LOC103941411	103941411	70.8207	142.18	12.1331	46.4182	41.8976	55.6684	-0.608292	-1.76296	2.21502	1.01465	-3.55927	-0.126307	0.413346	protein_coding	linoleate 13S-lipoxygenase 3-1, chloroplastic-like	Lipoxygenase
LOC103967843	103967843	68.8767	86.8376	130.929	93.0971	76.517	72.3168	0.43549	-0.183594	-0.841873	0.346478	0.583888	-0.261112	-0.0779344	protein_coding	DNA-damage-repair/toleration protein DRT100-like	LRRNT_2
LOC103952783	103952783	3.70873	3.71487	1.94566	3.16872	7.68964	5.97036	-0.227332	1.05081	1.62874	0.0117718	-0.937122	1.30175	-0.360684	protein_coding	receptor-like protein 12, transcript variant X2	LRRNT_2
-	novel.769	0.511887	0.428057	0.0930877	0.65657	1.59407	1.11095	0.360457	1.90015	3.58983	-0.251009	-2.2079	1.30031	-0.522728	-	PF08263:Leucine rich repeat N-terminal domain|PF13855:Leucine rich repeat	LRRNT_2
LOC108865349	108865349	0.129957	0.27576	0.0134413	0.0981638	0.500848	0.515698	-0.410576	0.866567	5.22456	1.08717	-4.3142	2.38117	0.0435531	protein_coding	putative receptor-like protein kinase At3g47110	LRRNT_2
LOC103953237	103953237	0.525739	1.05651	0.194063	0.341537	0.511415	0.869564	-0.625256	-1.04381	2.16989	1.01468	-2.44674	0.607951	0.761492	protein_coding	receptor-like protein 12	LRRNT_2
LOC103952064	103952064	1.76013	2.05396	0.140585	1.09771	0.96819	0.545424	-0.68286	-1.08047	1.96189	0.2291	-3.86827	-0.157963	-0.828689	protein_coding	LRR receptor-like serine/threonine-protein kinase FLS2	LRRNT_2
LOC103947571	103947571	86.4477	76.8321	107.429	87.6503	81.9609	76.4563	0.0207714	0.093053	-0.476867	-0.158604	0.475518	-0.0749844	-0.0973773	protein_coding	small nuclear ribonucleoprotein Sm D1	LSM
LOC103966428	103966428	7.63142	2.57245	13.6991	1.91317	2.10222	2.5375	-1.99261	-0.29639	-2.42305	-1.55386	2.40251	0.155556	0.271267	protein_coding	probable small nuclear ribonucleoprotein G	LSM
LOC103935583	103935583	27.169	26.3452	44.4384	22.747	27.0473	31.8143	-0.255577	0.0381809	-0.469101	-0.0326962	0.747238	0.272058	0.236767	protein_coding	sm-like protein LSM3B	LSM
LOC103957074	103957074	4.45564	5.90458	2.58542	3.81578	6.18525	38.5308	-0.221636	0.0679916	3.91853	0.41473	-1.19525	0.717974	2.64281	protein_coding	NADP-dependent malic enzyme, transcript variant X1	malic
LOC103940921	103940921	1.11916	1.75568	0.452785	1.03906	1.01789	1.15806	-0.105474	-0.783013	1.36506	0.656326	-1.95894	-0.00780398	0.187439	protein_coding	diacylglycerol O-acyltransferase 1-like	MBOAT
LOC103943113	103943113	37.1934	47.2416	37.9085	44.1296	67.0423	79.5252	0.248335	0.504484	1.08208	0.357467	-0.3248	0.625278	0.249846	protein_coding	purple acid phosphatase 3	Metallophos
LOC103935911	103935911	63.2544	57.7331	75.5494	61.7887	71.5751	60.9705	-0.0327302	0.30824	-0.295031	-0.118846	0.379442	0.233768	-0.228305	protein_coding	serine/threonine-protein phosphatase PP1 isozyme 4-like	Metallophos
LOC103928543	103928543	104.112	114.249	144.934	98.4367	118.082	101.494	-0.0797745	0.0460369	-0.499601	0.146171	0.334784	0.284249	-0.215495	protein_coding	serine/threonine-protein phosphatase PP2A-3 catalytic subunit	Metallophos
LOC103937340	103937340	4.06105	3.24965	4.95246	4.01784	6.50646	12.2311	-0.0126376	1.00332	1.32045	-0.306781	0.595765	0.717677	0.91429	protein_coding	serine/threonine-protein phosphatase 5-like, transcript variant X2	Metallophos
LOC103946592	103946592	6.5804	6.10806	9.84518	4.97789	6.69869	5.33935	-0.401824	0.129793	-0.868792	-0.0941527	0.681503	0.449897	-0.322478	protein_coding	tetracycline resistance protein, class A, transcript variant X2	MFS_1
LOC103934535	103934535	538.655	517.254	30.5952	348.603	124.609	141.676	-0.626872	-2.05323	2.22879	-0.0487056	-4.08795	-1.46295	0.189036	protein_coding	mitochondrial uncoupling protein 5-like	Mito_carr
LOC103962858	103962858	61.5315	74.8515	2.8726	47.4807	12.5965	21.2634	-0.373071	-2.56992	2.90357	0.292584	-4.71026	-1.89328	0.759349	protein_coding	mitochondrial uncoupling protein 5-like, transcript variant X2	Mito_carr
LOC103965101	103965101	47.318	43.3617	69.2315	36.3204	33.9346	30.9351	-0.380473	-0.355162	-1.14796	-0.112542	0.666353	-0.0761174	-0.129771	protein_coding	mitoferrin-like	Mito_carr
LOC103941542	103941542	35.8815	42.603	57.4725	32.8682	42.3787	42.2232	-0.125719	-0.00911661	-0.430306	0.260587	0.423895	0.388622	-0.00137103	protein_coding	vesicle-associated protein 4-1-like, transcript variant X1	Motile_Sperm
LOC103948198	103948198	37.3169	38.9188	54.4846	37.021	47.2037	40.5072	-0.0109275	0.277742	-0.414679	0.0725211	0.477208	0.372673	-0.218368	protein_coding	peroxisomal membrane protein PMP22-like	Mpv17_PMP22
LOC103956865	103956865	0.292753	0.835583	0.061706	0.155228	0.289357	0.980494	-0.91842	-1.52258	4.01116	1.52251	-3.77253	0.926339	1.76244	protein_coding	transcription factor MYB108-like	Myb_DNA-binding
LOC103956513	103956513	4.47337	6.32825	9.62921	1.84742	4.11815	4.7236	-1.27683	-0.618436	-1.0117	0.513143	0.599368	1.18102	0.202337	protein_coding	myb family transcription factor EFM-like, transcript variant X2	Myb_DNA-binding
LOC103967156	103967156	5.84163	6.54354	12.8576	5.94738	7.3198	5.10571	0.0255614	0.16215	-1.31538	0.173521	0.967072	0.322718	-0.514525	protein_coding	uncharacterized LOC103967156	Myb_DNA-binding
LOC103960156	103960156	22.0409	24.1988	14.6978	21.083	19.7559	20.8045	-0.0628662	-0.293617	0.515731	0.145763	-0.727782	-0.0722142	0.076982	protein_coding	myosin-6-like, transcript variant X2	Myosin_head
LOC103932481	103932481	127.169	146.504	29.985	71.0666	59.4088	92.8305	-0.83822	-1.30067	1.64326	0.212659	-2.29746	-0.238194	0.648533	protein_coding	uncharacterized LOC103932481	Na_Ca_ex
LOC103931079	103931079	5.41559	4.37075	9.92086	3.74015	5.14068	5.18583	-0.53273	0.232223	-0.923463	-0.296918	1.17573	0.480292	0.0151501	protein_coding	cation/H(+) antiporter 20-like	Na_H_Exchanger
LOC103954216	103954216	44.9515	57.4959	145.005	36.8514	83.1628	80.6242	-0.285834	0.532124	-0.833004	0.365904	1.32669	1.19598	-0.041518	protein_coding	alcohol-forming fatty acyl-CoA reductase-like	NAD_binding_4
LOC103931004	103931004	8.67021	7.43861	15.3077	4.40253	11.7195	10.5226	-0.978034	0.65431	-0.524935	-0.207766	1.03324	1.43616	-0.150281	protein_coding	fatty acyl-CoA reductase 3-like	NAD_binding_4
LOC103957627	103957627	22.0795	30.0341	10.5875	17.9888	16.0578	16.7232	-0.294148	-0.903495	0.673459	0.454122	-1.51229	-0.142352	0.0611904	protein_coding	probable glycerol-3-phosphate dehydrogenase [NAD(+)] 1, cytosolic	NAD_Gly3P_dh_C
LOC103933584	103933584	28.4916	45.5265	4.87449	18.6016	53.9264	53.8275	-0.614432	0.245347	3.4788	0.684553	-3.23139	1.5563	0.00152905	protein_coding	protein FEZ	NAM
LOC103932908	103932908	13.7259	14.0172	8.57849	15.0771	10.6884	11.5485	0.136321	-0.391905	0.44324	0.0413069	-0.717196	-0.47457	0.113377	protein_coding	uncharacterized LOC103932908	NAM
LOC103951558	103951558	31.3825	82.8222	5.1002	17.3674	11.3948	10.115	-0.852344	-2.86085	1.00041	1.40939	-4.02925	-0.586286	-0.168414	protein_coding	NAC domain-containing protein 91-like, transcript variant X1	NAM
LOC108865430	108865430	4.4532	5.41876	2.77057	3.72966	5.95811	5.39357	-0.253984	0.135883	0.979931	0.294009	-0.981116	0.697215	-0.141504	protein_coding	TMV resistance protein N-like	NB-ARC
LOC103950994	103950994	15.2388	15.7114	3.53819	10.2592	5.44413	5.66462	-0.569441	-1.52927	0.690479	0.054626	-2.15791	-0.892572	0.0575923	protein_coding	putative disease resistance RPP13-like protein 1	NB-ARC
LOC108865334	108865334	4.97542	4.71228	3.15714	2.97513	6.24092	5.64207	-0.740604	0.405645	0.848117	-0.068697	-0.582215	1.08986	-0.143523	protein_coding	TMV resistance protein N-like	NB-ARC
LOC103946286	103946286	4.99563	6.73345	4.91268	5.46497	6.09809	8.37071	0.131477	-0.144538	0.784549	0.44231	-0.464024	0.179275	0.459705	pseudogene	-	NB-ARC
LOC103960652	103960652	12.6333	12.3914	7.19814	9.54526	12.3604	14.1532	-0.403402	-0.00338447	0.987151	-0.0169338	-0.790198	0.394934	0.19604	protein_coding	TMV resistance protein N-like, transcript variant X2	NB-ARC
LOC103956518	103956518	1.24946	1.78857	0.783978	1.11342	1.06274	1.92269	-0.162932	-0.749417	1.30583	0.525949	-1.19648	-0.0473174	0.854038	protein_coding	probable disease resistance protein At5g66900	NB-ARC
LOC103939251	103939251	12.342	12.798	9.52175	13.5298	13.1087	12.8723	0.133641	0.0322514	0.44905	0.065067	-0.436265	-0.0238421	-0.0247491	protein_coding	probable disease resistance protein RF9	NB-ARC
LOC103941007	103941007	76.7293	75.6577	11.4382	25.9382	31.3412	35.5106	-1.5638	-1.271	1.64878	-0.0102683	-2.73394	0.294187	0.183705	protein_coding	probable disease resistance protein At5g66900	NB-ARC
LOC103944749	103944749	19.7328	24.4889	3.06246	11.3838	20.6274	17.767	-0.79311	-0.246507	2.54402	0.319693	-3.00245	0.87893	-0.213824	protein_coding	nudix hydrolase 12, mitochondrial-like, transcript variant X1	NUDIX
LOC103931730	103931730	6.96854	10.1292	1.63408	5.39638	7.77606	7.42533	-0.36933	-0.37861	2.18991	0.546407	-2.63526	0.549661	-0.065478	protein_coding	nudix hydrolase 12, mitochondrial-like	NUDIX
LOC103927474	103927474	8.40996	6.56323	10.0354	5.25162	7.09071	5.214	-0.677484	0.110687	-0.931309	-0.345582	0.603937	0.455034	-0.440822	protein_coding	oligopeptide transporter 1-like	OPT
LOC103954668	103954668	0.0840242	0.0415498	1.09383	0	0.171806	0.143806	-3.54519	2.03921	-2.92742	-1.00439	4.7068	4.59859	-0.258997	pseudogene	-	p450
LOC103929007	103929007	0.0844707	0.0687792	1.77878	0	0.230153	0.306447	-3.53936	1.72237	-2.53298	-0.281982	4.66914	5.00798	0.412895	pseudogene	-	p450
LOC103952304	103952304	0.440269	0.45958	3.03048	0.153732	0.54382	0.943604	-1.52108	0.235847	-1.67864	0.0835812	2.6968	1.85088	0.790957	protein_coding	flavonoid 3',5'-hydroxylase 1-like	p450
LOC103955532	103955532	40.6403	83.1674	2.23032	15.3809	3.72628	5.12238	-1.401	-4.48008	1.21221	1.04174	-5.22922	-2.02304	0.460646	protein_coding	abscisic acid 8'-hydroxylase 1-like	p450
LOC103930371	103930371	24.8367	32.0683	51.2135	24.4031	28.5048	28.8516	-0.0242502	-0.171665	-0.81352	0.381847	0.666578	0.245956	0.0211308	protein_coding	protein LUTEIN DEFICIENT 5, chloroplastic-like, transcript variant X2	p450
LOC103947283	103947283	36.8142	31.0162	48.3534	34.0112	31.7342	35.8648	-0.112835	0.0310254	-0.416736	-0.234909	0.631824	-0.0786065	0.1795	protein_coding	cytochrome P450 CYP749A22-like	p450
LOC103961404	103961404	152.799	141.556	178.893	121.542	160.918	138.454	-0.329277	0.182757	-0.356093	-0.0980876	0.32945	0.426861	-0.2148	protein_coding	cytochrome P450 82G1-like, transcript variant X2	p450
LOC103926753	103926753	22.285	16.8371	25.1261	22.2349	17.1045	18.3725	-0.00159312	0.0200075	-0.438938	-0.391821	0.569873	-0.357256	0.105343	protein_coding	tryptophan synthase beta chain 1-like	PALP
LOC103963181	103963181	36.3636	41.5285	58.3664	37.5405	41.8768	43.1391	0.0471272	0.0101881	-0.422219	0.204228	0.482691	0.179411	0.0456589	protein_coding	probable Xaa-Pro aminopeptidase P	Peptidase_M24
LOC103967264	103967264	3.12665	3.64075	0.789165	3.40673	3.05746	2.02036	0.123465	-0.247648	1.36938	0.226201	-2.20892	-0.132783	-0.591312	protein_coding	serine carboxypeptidase-like 45	Peptidase_S10
LOC103949576	103949576	63.911	55.9833	80.5081	68.7212	46.8344	41.1719	0.106027	-0.25838	-0.952872	-0.179197	0.515976	-0.531535	-0.182472	protein_coding	serine carboxypeptidase-like 20, transcript variant X2	Peptidase_S10
LOC103942814	103942814	8.35874	8.15768	5.21255	7.45194	9.43514	11.7266	-0.163805	0.210422	1.18269	-0.0257676	-0.652341	0.361548	0.314795	protein_coding	subtilisin-like protease SBT3.5, transcript variant X2	Peptidase_S8
LOC103927248	103927248	30.8342	25.0561	37.3295	25.0046	27.1038	27.8485	-0.301607	0.111167	-0.408991	-0.287232	0.565915	0.138141	0.0405715	protein_coding	probable fructokinase-6, chloroplastic	PfkB
LOC103958110	103958110	3.17292	2.61239	4.37279	3.16237	2.35902	2.41376	-0.00237802	-0.147639	-0.843586	-0.269533	0.736828	-0.402244	0.0364037	protein_coding	protein strawberry notch-like, transcript variant X2	PHD
LOC103947295	103947295	22.1015	24.3477	30.7141	20.7298	24.9624	21.4037	-0.0912981	0.033922	-0.506735	0.15225	0.326175	0.289785	-0.219334	protein_coding	phosphatidylinositol 4-kinase gamma 7-like	PI3_PI4_kinase
LOC103964084	103964084	5.62654	4.76098	3.36055	5.12291	3.94638	6.00701	-0.133503	-0.272693	0.852028	-0.228547	-0.511758	-0.355304	0.606898	protein_coding	putative 1-phosphatidylinositol-3-phosphate 5-kinase FAB1D, transcript variant X1	PIP5K
LOC103954992	103954992	5.94517	5.1925	8.14138	6.06306	4.88962	5.31295	0.0291841	-0.0897171	-0.600404	-0.18308	0.63879	-0.28896	0.122719	protein_coding	protein argonaute 16, transcript variant X1	Piwi
LOC103937222	103937222	1.71856	1.36813	0.652884	1.9665	1.93219	1.57155	0.19361	0.499306	1.2716	-0.320746	-1.06548	-0.00285401	-0.298072	protein_coding	putative receptor protein kinase ZmPK1	Pkinase
LOC103957429	103957429	11.8414	13.0501	9.06779	12.774	22.4887	21.636	0.109789	0.78474	1.26838	0.150876	-0.533555	0.838136	-0.0543463	protein_coding	rust resistance kinase Lr10-like	Pkinase
LOC103929520	103929520	10.1618	8.41004	12.0658	9.97032	8.67595	7.52935	-0.0258189	0.0451937	-0.664437	-0.261949	0.512736	-0.178991	-0.200735	protein_coding	cell division control protein 2 homolog, transcript variant X2	Pkinase
LOC103947176	103947176	1.36319	1.39712	0.37101	0.999555	1.41356	1.43485	-0.449274	0.017942	1.9721	0.045514	-1.92628	0.524157	0.0256007	pseudogene	-	Pkinase
LOC103929845	103929845	0.139509	0.523289	0.0156733	0.213169	0.0705066	0.718923	0.615915	-2.87664	5.48178	1.92069	-5.01592	-1.56573	3.34093	protein_coding	calmodulin-binding receptor-like cytoplasmic kinase 2	Pkinase
LOC103932529	103932529	58.3959	53.9484	41.3114	52.4825	85.8082	82.8006	-0.153145	0.668248	1.01708	-0.102837	-0.393164	0.731195	-0.0491308	protein_coding	rust resistance kinase Lr10-like	Pkinase
LOC103936418	103936418	2.16567	1.80202	0.874144	2.38553	2.09201	2.78299	0.140648	0.213728	1.68442	-0.250833	-1.05528	-0.167293	0.410293	protein_coding	MDIS1-interacting receptor like kinase 2-like	Pkinase
LOC103945799	103945799	129.49	122.368	43.0719	115.047	59.4898	53.9414	-0.169519	-1.04149	0.33849	-0.0706419	-1.51422	-0.929807	-0.137931	protein_coding	CBL-interacting serine/threonine-protein kinase 11-like	Pkinase
LOC108865428	108865428	1.54712	2.339	1.2215	1.65541	2.70864	2.94961	0.0982917	0.209275	1.27948	0.606994	-0.938906	0.7311	0.124378	protein_coding	cysteine-rich receptor-like protein kinase 29	Pkinase
LOC103939110	103939110	7.51555	8.54489	2.71719	7.96144	6.59281	9.55315	0.0832851	-0.374217	1.83011	0.194723	-1.66201	-0.249877	0.536292	protein_coding	LEAF RUST 10 DISEASE-RESISTANCE LOCUS RECEPTOR-LIKE PROTEIN KINASE-like 1.2, transcript variant X1	Pkinase
LOC103951520	103951520	5.97466	4.91541	2.67523	3.94475	5.39924	4.89201	-0.599073	0.135228	0.887983	-0.268951	-0.889232	0.475422	-0.139384	protein_coding	serine/threonine-protein kinase TIO-like	Pkinase
LOC103934277	103934277	13.0953	19.5239	3.76039	9.10027	8.82556	19.3061	-0.523945	-1.14461	2.37806	0.585862	-2.38099	-0.0220302	1.13267	protein_coding	putative serine/threonine-protein kinase, transcript variant X1	Pkinase
LOC103957431	103957431	6.67987	7.32918	4.19803	5.79206	8.92225	10.948	-0.205296	0.281851	1.39288	0.145872	-0.808372	0.645774	0.298406	pseudogene	-	Pkinase
LOC103956414	103956414	50.5642	48.6813	73.6063	48.5324	56.795	57.9993	-0.0584001	0.221242	-0.330546	-0.043248	0.588793	0.248783	0.032114	protein_coding	serine/threonine-protein kinase SRK2I-like	Pkinase
LOC103935708	103935708	56.975	63.628	34.5792	40.712	68.4094	61.7634	-0.483729	0.103724	0.851026	0.170562	-0.887948	0.770421	-0.144889	protein_coding	LEAF RUST 10 DISEASE-RESISTANCE LOCUS RECEPTOR-LIKE PROTEIN KINASE-like 2.7, transcript variant X3	Pkinase
LOC103933888	103933888	5.89809	5.64951	2.68791	5.23415	4.99416	4.5714	-0.171609	-0.178339	0.78008	-0.051718	-1.07858	-0.0459013	-0.123556	protein_coding	probable LRR receptor-like serine/threonine-protein kinase At3g47570	Pkinase
LOC103927934	103927934	3.23157	5.91492	1.1305	2.759	2.53345	5.52031	-0.227899	-1.22073	2.30541	0.881929	-2.40166	-0.0989037	1.12405	protein_coding	putative serine/threonine-protein kinase, transcript variant X1	Pkinase
LOC103947100	103947100	2.03529	2.44886	0.876232	1.65768	2.29647	2.21381	-0.295763	-0.0901465	1.35128	0.275694	-1.48667	0.492402	-0.0464948	protein_coding	LEAF RUST 10 DISEASE-RESISTANCE LOCUS RECEPTOR-LIKE PROTEIN KINASE-like 2.8	Pkinase
LOC103963906	103963906	5.36937	4.90363	2.56042	3.90598	5.04412	4.64873	-0.458097	0.0409307	0.87389	-0.12075	-0.943605	0.390217	-0.113652	protein_coding	probable LRR receptor-like serine/threonine-protein kinase At3g47570	Pkinase
LOC103929132	103929132	35.5601	40.9876	19.4179	27.3571	29.0983	26.5388	-0.377168	-0.49491	0.465121	0.215871	-1.08626	0.110606	-0.130176	protein_coding	cyclin-dependent kinase G-2-like, transcript variant X2	Pkinase
LOC103938937	103938937	36.5723	43.6954	27.0308	34.3539	33.6254	43.5017	-0.0889534	-0.377884	0.70035	0.267574	-0.700708	-0.00958267	0.374877	protein_coding	mitogen-activated protein kinase kinase kinase YODA-like, transcript variant X1	Pkinase
LOC103941140	103941140	25.6012	30.7081	20.3458	19.4751	42.3391	40.2456	-0.394139	0.462575	0.99657	0.273502	-0.600386	1.14221	-0.07068	protein_coding	cysteine-rich receptor-like protein kinase 29	Pkinase
LOC103941144	103941144	3.2542	3.96998	1.80821	2.97566	4.32602	4.45046	-0.129842	0.123805	1.3097	0.296287	-1.13908	0.562822	0.0399747	protein_coding	cysteine-rich receptor-like protein kinase 29	Pkinase
LOC103955272	103955272	20.9704	25.0099	13.3764	21.2589	15.4328	17.6636	0.0206262	-0.6975	0.416578	0.26515	-0.91214	-0.440297	0.197948	protein_coding	G-type lectin S-receptor-like serine/threonine-protein kinase SD2-5, transcript variant X1	Pkinase
LOC103956703	103956703	18.9518	21.8265	16.8461	16.7802	22.2055	21.8993	-0.174416	0.0244183	0.392536	0.214827	-0.382301	0.425867	-0.0181548	protein_coding	mitogen-activated protein kinase kinase kinase 1-like, transcript variant X5	Pkinase
LOC103940035	103940035	3.18147	3.96222	2.16493	2.67384	4.09754	4.6878	-0.248931	0.0480695	1.12941	0.326174	-0.881413	0.636911	0.195177	protein_coding	G-type lectin S-receptor-like serine/threonine-protein kinase At1g34300	Pkinase
LOC103962177	103962177	60.6244	53.513	38.8396	50.0294	42.7395	47.7182	-0.275949	-0.325299	0.310915	-0.168217	-0.470406	-0.205462	0.161562	protein_coding	CBL-interacting protein kinase 2-like	Pkinase
LOC108868443	108868443	0.737998	1.27488	0.631446	1.10032	1.23865	1.64314	0.576482	-0.0415194	1.39084	0.798867	-1.02186	0.193956	0.404957	protein_coding	G-type lectin S-receptor-like serine/threonine-protein kinase At1g34300	Pkinase
LOC103928787	103928787	0.346036	0.989463	0.081405	0.14976	1.64462	2.20675	-1.21432	0.739634	4.75552	1.51987	-3.59512	3.48887	0.429919	protein_coding	MDIS1-interacting receptor like kinase 2-like	Pkinase
LOC103933532	103933532	17.8862	26.1389	13.1622	13.4855	17.7157	21.9081	-0.406492	-0.56121	0.747412	0.55795	-0.997036	0.415785	0.308251	protein_coding	calcium-dependent protein kinase 26-like, transcript variant X2	Pkinase
LOC103927839	103927839	7.49961	9.41437	14.7035	7.00613	10.3914	9.67532	-0.0981321	0.139852	-0.591914	0.341041	0.633694	0.591197	-0.10307	protein_coding	serine/threonine-protein kinase GRIK2-like, transcript variant X1	Pkinase
LOC103943046	103943046	29.0573	35.3107	21.8667	27.3842	32.1736	39.9143	-0.085075	-0.134387	0.882544	0.292073	-0.700476	0.254669	0.313186	protein_coding	putative receptor-like protein kinase At4g00960	Pkinase
LOC103962430	103962430	28.7471	36.2756	15.9117	24.3761	32.2121	38.8691	-0.23673	-0.171603	1.30436	0.345424	-1.19771	0.423706	0.273822	protein_coding	probable serine/threonine-protein kinase NAK	Pkinase_Tyr
LOC103952207	103952207	3.70783	3.03983	1.07165	4.44051	3.28298	3.11704	0.262866	0.11207	1.55435	-0.277644	-1.51407	-0.415601	-0.0775283	protein_coding	serine/threonine-protein kinase At5g01020-like, transcript variant X2	Pkinase_Tyr
LOC103950638	103950638	17.8964	23.8296	16.7758	16.3061	23.7667	26.5052	-0.133015	-0.00387243	0.673469	0.423036	-0.513233	0.56521	0.158454	protein_coding	putative receptor-like protein kinase At4g00960	Pkinase_Tyr
LOC103935831	103935831	9.236	11.8281	5.41831	7.78827	8.69871	14.9382	-0.246163	-0.443061	1.47886	0.36662	-1.13115	0.182437	0.78244	protein_coding	wall-associated receptor kinase-like 20	Pkinase_Tyr
LOC103929833	103929833	13.5695	15.7596	6.40331	10.9011	8.10931	9.54906	-0.31347	-0.957297	0.591008	0.225626	-1.30822	-0.40565	0.237105	protein_coding	probable serine/threonine-protein kinase At5g41260	Pkinase_Tyr
LOC103960467	103960467	19.0337	20.7008	14.0831	15.6575	19.1117	18.1315	-0.280676	-0.115976	0.379356	0.132192	-0.56412	0.309394	-0.0723344	protein_coding	uncharacterized LOC103960467, transcript variant X2	Pkinase_Tyr
LOC103932587	103932587	0.197484	1.11394	0.0858948	1.28583	0.745441	0.539166	2.7062	-0.572177	2.6588	2.49855	-3.69769	-0.765289	-0.460922	protein_coding	serine/threonine-protein kinase HT1-like, transcript variant X2	Pkinase_Tyr
LOC103956029	103956029	42.4127	45.2429	22.4509	44.0238	36.0026	36.7046	0.0546085	-0.330423	0.721663	0.103585	-1.01818	-0.268396	0.0295575	protein_coding	dual specificity protein kinase shkC-like	Pkinase_Tyr
LOC103950852	103950852	154.008	131.918	97.0925	148.061	126.125	131.369	-0.0557081	-0.0660068	0.450063	-0.211804	-0.450386	-0.209658	0.0611017	protein_coding	protein kinase 2B, chloroplastic-like	Pkinase_Tyr
LOC103951068	103951068	1.07444	1.29215	0.196869	0.694246	1.53511	1.14672	-0.630994	0.251306	2.52883	0.271949	-2.69173	1.16781	-0.424507	protein_coding	receptor-like protein kinase FERONIA	Pkinase_Tyr
LOC103960703	103960703	33.1541	46.4415	19.6341	28.5947	24.1119	27.3471	-0.212212	-0.946881	0.491866	0.496748	-1.25038	-0.224523	0.183373	protein_coding	proline-rich receptor-like protein kinase PERK1	Pkinase_Tyr
LOC103930407	103930407	8.21095	8.2648	0.618011	5.26342	1.61328	2.13369	-0.64305	-2.3533	1.7858	0.0174745	-3.72825	-1.68237	0.403235	protein_coding	receptor-like protein kinase FERONIA	Pkinase_Tyr
LOC103962754	103962754	13.59	13.1866	7.1953	11.8017	14.0143	16.1084	-0.2028	0.0874606	1.17493	-0.0333002	-0.880047	0.269561	0.202486	protein_coding	receptor-like protein kinase FERONIA	Pkinase_Tyr
LOC103962752	103962752	50.0029	47.8358	33.7524	55.678	54.4174	56.0659	0.156343	0.184921	0.746293	-0.0523885	-0.511342	-0.0114716	0.0453289	protein_coding	receptor-like protein kinase FERONIA	Pkinase_Tyr
LOC103957019	103957019	2.47589	3.29238	0.828201	2.17253	2.41326	3.48563	-0.188584	-0.446094	2.08686	0.418014	-1.99371	0.174222	0.529152	pseudogene	-	Pkinase_Tyr
LOC103933446	103933446	37.8797	71.3719	12.0328	19.4922	16.5191	19.1963	-0.957262	-2.11127	0.685757	0.923575	-2.57639	-0.216996	0.21921	protein_coding	probable protein phosphatase 2C 23	PP2C
LOC103936926	103936926	16.4267	29.7397	1.94429	9.84899	4.121	5.52909	-0.73729	-2.85111	1.51561	0.865573	-3.93873	-1.23415	0.42241	protein_coding	probable protein phosphatase 2C 25	PP2C
LOC103945120	103945120	79.4505	226.878	4.03268	41.4252	7.21142	12.1686	-0.938121	-4.97558	1.60808	1.52317	-5.82233	-2.50096	0.759909	protein_coding	probable protein phosphatase 2C 25	PP2C
LOC103937929	103937929	0.930082	0.536286	1.61241	1.03552	0.662157	0.393248	0.155309	0.302324	-2.00181	-0.775858	1.5737	-0.619904	-0.736092	protein_coding	adenine phosphoribosyltransferase 5-like, transcript variant X2	Pribosyltran
LOC103966231	103966231	5.49179	4.07252	9.13341	3.87749	5.32732	3.31182	-0.50203	0.381756	-1.45652	-0.41507	1.15273	0.48096	-0.688741	protein_coding	peptidyl-prolyl cis-trans isomerase	Pro_isomerase
LOC103965252	103965252	70.018	67.8179	81.0795	63.4873	70.5481	65.9768	-0.140166	0.0556324	-0.284215	-0.0340194	0.249308	0.173887	-0.0946892	protein_coding	proteasome subunit beta type-5-like	Proteasome
LOC103934315	103934315	56.9539	49.0588	61.912	50.9885	48.8764	47.0484	-0.15875	-0.00662804	-0.381157	-0.202971	0.326718	-0.0391487	-0.0518863	protein_coding	proteasome subunit beta type-4-like	Proteasome
LOC103945195	103945195	10.7469	9.84182	14.7768	9.31977	11.5466	9.97674	-0.20516	0.23187	-0.55555	-0.117482	0.580783	0.331563	-0.209805	protein_coding	proteasome subunit alpha type-4	Proteasome
LOC103945063	103945063	32.9642	34.9558	51.321	29.7605	31.7228	36.8775	-0.146524	-0.141988	-0.462065	0.0973065	0.544993	0.113968	0.22027	protein_coding	internal alternative NAD(P)H-ubiquinone oxidoreductase A1, mitochondrial-like	Pyr_redox_2
LOC103963642	103963642	181.692	169.009	214.712	172.243	184.403	161.137	-0.0759636	0.124576	-0.400325	-0.0925416	0.337219	0.120167	-0.191856	protein_coding	monodehydroascorbate reductase	Pyr_redox_2
LOC103948786	103948786	8.46179	6.65634	2.24075	10.0579	7.11858	5.91747	0.249754	0.0980466	1.40848	-0.3384	-1.57311	-0.476832	-0.266367	protein_coding	septum-promoting GTP-binding protein 1-like	Ras
LOC103944142	103944142	18.8092	17.1153	8.33187	14.2812	10.3416	16.1105	-0.395874	-0.725101	0.966323	-0.126956	-1.04673	-0.444527	0.642091	protein_coding	ras-related protein RABA1f	Ras
LOC103963703	103963703	59.5902	74.1561	53.6396	55.9937	55.8873	67.3892	-0.0890002	-0.408358	0.342123	0.326327	-0.474837	0.0191141	0.27247	protein_coding	ras-related protein RABB1c, transcript variant X2	Ras
LOC103934556	103934556	4.02927	3.33644	0.851322	4.40955	3.41937	2.85193	0.128822	0.0373102	1.74416	-0.26523	-1.96232	-0.344115	-0.258176	protein_coding	septum-promoting GTP-binding protein 1-like	Ras
LOC103943089	103943089	53.7809	63.8326	38.3188	39.9943	46.681	52.2888	-0.426065	-0.451365	0.461243	0.258134	-0.743711	0.244915	0.166072	protein_coding	ras-related protein RIC2	Ras
LOC103949034	103949034	21.2289	17.7527	22.5943	16.9983	16.3623	13.3638	-0.319007	-0.120278	-0.742704	-0.245251	0.339077	-0.0337784	-0.288645	protein_coding	uncharacterized LOC103949034	Rhodanese
LOC103951358	103951358	38.0799	35.278	44.7025	39.9397	35.244	32.7635	0.0693472	-0.00320816	-0.435307	-0.0976303	0.332575	-0.158389	-0.10399	protein_coding	reactive Intermediate Deaminase A, chloroplastic-like	Ribonuc_L-PSP
LOC103952324	103952324	171.363	171.64	231.508	158.019	197.416	197.085	-0.115944	0.20071	-0.218499	0.0143795	0.423625	0.342738	0.000323568	protein_coding	60S ribosomal protein L8-3	Ribosomal_L2_C
LOC103948677	103948677	72.4467	81.1734	102.071	62.6334	84.8788	81.5862	-0.208757	0.0632122	-0.308924	0.17599	0.322085	0.460099	-0.0543119	protein_coding	heterogeneous nuclear ribonucleoprotein 1-like	RRM_1
LOC103938739	103938739	20.5931	18.5586	37.1971	21.1826	24.0916	19.7433	0.04147	0.375766	-0.899771	-0.139208	0.996419	0.207758	-0.283182	protein_coding	binding partner of ACD11 1, transcript variant X2	RRM_1
LOC103945856	103945856	29.4477	34.0946	41.2418	30.1665	33.3641	33.7228	0.0358917	-0.0329878	-0.276138	0.223925	0.265924	0.167006	0.0184822	protein_coding	nucleolin 2	RRM_1
LOC103950846	103950846	93.3976	91.9597	117.239	90.3946	107.348	96.0297	-0.0463949	0.222024	-0.273768	-0.0100845	0.342226	0.269936	-0.157838	protein_coding	binding partner of ACD11 1, transcript variant X2	RRM_1
LOC103944511	103944511	28.9028	26.8489	33.7246	26.5547	23.7791	24.8165	-0.121118	-0.177489	-0.428275	-0.0938922	0.320105	-0.137841	0.0645908	protein_coding	histone-lysine N-methyltransferase ATXR2	SET
LOC103958875	103958875	11.5694	12.3729	4.0161	11.1812	5.09293	6.92627	-0.0468618	-1.27904	0.799557	0.106423	-1.62967	-1.11273	0.445427	protein_coding	probable arabinose 5-phosphate isomerase	SIS
LOC103940481	103940481	63.9253	78.6687	13.5966	40.8559	20.6424	31.2546	-0.644846	-1.9296	1.21382	0.309132	-2.53911	-0.963131	0.600649	protein_coding	syntaxin-121-like, transcript variant X1	SNARE
LOC103956610	103956610	3.60185	5.17459	1.47392	2.24894	2.62861	11.7093	-0.67612	-0.974143	3.00945	0.530224	-1.81678	0.246003	2.15929	protein_coding	sugar transport protein 13-like	Sugar_tr
LOC103936619	103936619	17.463	17.7798	26.3447	15.7169	20.552	16.7367	-0.151067	0.207037	-0.63916	0.0389187	0.557694	0.40884	-0.291919	protein_coding	plastidic glucose transporter 4-like, transcript variant X1	Sugar_tr
LOC103931279	103931279	0.0877166	0.464038	9.73544	0.14613	1.84254	4.37065	0.72972	1.98505	-1.13925	2.41758	4.37488	3.68894	1.2509	protein_coding	probable sulfate transporter 3.4	Sulfate_transp
LOC103928977	103928977	20.2169	35.0934	2.93427	11.8371	6.20003	5.50537	-0.770906	-2.49965	0.920263	0.804221	-3.5855	-0.91031	-0.166264	protein_coding	tetraspanin-8-like	Tetraspannin
LOC103928980	103928980	37.5089	65.3078	4.75609	18.5936	10.6343	9.13203	-1.01137	-2.61732	0.954021	0.808411	-3.7873	-0.783868	-0.215083	protein_coding	tetraspanin-8-like	Tetraspannin
LOC103931503	103931503	1.98484	3.19347	0.961845	1.70741	2.63592	3.32652	-0.215698	-0.276337	1.81343	0.695679	-1.74627	0.648297	0.339841	protein_coding	protein SUPPRESSOR OF npr1-1, CONSTITUTIVE 1-like	TIR
LOC103958002	103958002	28.7583	36.274	5.84985	18.3125	15.1896	28.7457	-0.651218	-1.25458	2.31065	0.345357	-2.6346	-0.247829	0.923748	protein_coding	TMV resistance protein N-like	TIR
LOC103937870	103937870	3.70531	5.23226	1.49502	3.65761	4.55113	3.57431	-0.0176347	-0.200273	1.27295	0.507502	-1.81556	0.337593	-0.345403	protein_coding	disease resistance protein TAO1-like	TIR
LOC103963474	103963474	38.7971	44.7596	4.48899	29.8878	27.307	13.0253	-0.375985	-0.712981	1.5532	0.21581	-3.32587	-0.108637	-1.06508	protein_coding	TMV resistance protein N	TIR
LOC103963475	103963475	9.03209	11.4693	0.869835	7.92593	6.14724	3.8453	-0.188664	-0.899085	2.1598	0.353631	-3.72997	-0.344171	-0.676888	protein_coding	TMV resistance protein N-like	TIR
LOC103959959	103959959	3.59578	4.62863	0.362408	2.19508	1.36164	1.59668	-0.710435	-1.7638	2.14819	0.373279	-3.66093	-0.666783	0.228137	protein_coding	TMV resistance protein N-like	TIR
LOC103959176	103959176	9.76966	9.10342	4.58095	8.38181	6.72729	7.35466	-0.219782	-0.436933	0.696744	-0.09121	-0.999835	-0.295589	0.129131	protein_coding	TMV resistance protein N-like	TIR
LOC103963525	103963525	6.13133	8.29056	0.311537	4.54118	4.30746	2.73958	-0.432465	-0.943364	3.14692	0.443237	-4.73989	-0.0548546	-0.652334	protein_coding	TMV resistance protein N-like	TIR
LOC103960670	103960670	6.64633	7.97611	4.3497	5.29393	9.94573	10.4526	-0.327117	0.316293	1.27475	0.278103	-0.881009	0.932194	0.0735679	protein_coding	TMV resistance protein N-like	TIR
LOC103942656	103942656	11.6658	12.5708	9.87267	11.406	11.9351	12.4478	-0.0311281	-0.0761121	0.347418	0.11928	-0.356017	0.0868336	0.062885	protein_coding	TMV resistance protein N-like	TIR
LOC103926973	103926973	14.0329	13.7537	8.98018	13.6805	12.5223	11.0777	-0.0356304	-0.136192	0.316414	-0.0184021	-0.622906	-0.106112	-0.174619	protein_coding	TMV resistance protein N-like	TIR
LOC103939816	103939816	4.94807	6.65549	4.60338	4.39649	6.08647	6.90239	-0.169297	-0.12953	0.598849	0.438117	-0.539884	0.490906	0.184201	protein_coding	TMV resistance protein N-like, transcript variant X3	TIR
LOC103955099	103955099	76.213	83.5438	98.5307	65.4418	90.8139	78.11	-0.218764	0.118797	-0.321167	0.144693	0.229683	0.494423	-0.214944	protein_coding	probable serine incorporator, transcript variant X1	TMS_TDE
LOC103945401	103945401	17.181	14.1188	24.6734	16.3531	16.8243	16.7828	-0.0706969	0.251931	-0.543891	-0.271196	0.797151	0.0630774	-0.00307008	protein_coding	probable serine incorporator, transcript variant X1	TMS_TDE
LOC103955389	103955389	2.99653	5.26121	0.160751	2.45536	1.50032	1.0552	-0.285437	-1.809	2.74519	0.820015	-5.08136	-0.689152	-0.515707	protein_coding	tubby-like F-box protein 5, transcript variant X1	Tub
LOC103954853	103954853	4.63806	3.51234	7.12434	5.70409	4.64631	2.58793	0.300905	0.403104	-1.44165	-0.39033	1.01385	-0.275155	-0.835496	protein_coding	tubby-like F-box protein 5, transcript variant X4	Tub
LOC103932811	103932811	12.0424	11.9684	8.78952	13.0061	15.8217	15.7027	0.112253	0.401561	0.850585	0.00332209	-0.453556	0.304395	-0.00862225	protein_coding	tubby-like F-box protein 5	Tub
LOC103944746	103944746	20.5516	25.1667	4.24674	16.1971	11.0119	10.9991	-0.342352	-1.19294	1.38595	0.301503	-2.57506	-0.534983	-8.30635e-07	protein_coding	U-box domain-containing protein 43-like	U-box
LOC103940524	103940524	4.62707	7.08851	0.238932	3.82445	1.23834	4.1271	-0.273373	-2.51349	4.10955	0.626401	-4.85425	-1.60274	1.73599	protein_coding	E3 ubiquitin-protein ligase PUB23-like	U-box
LOC103963941	103963941	7.06608	9.17092	2.76113	8.30755	8.98847	14.3941	0.235194	-0.0279285	2.39285	0.385092	-1.73356	0.135567	0.68005	protein_coding	UDP-glycosyltransferase 90A1-like	UDPGT
LOC103958747	103958747	188.122	167.141	230.979	155.211	189.32	161.372	-0.27663	0.178752	-0.503548	-0.158088	0.458382	0.308518	-0.227655	protein_coding	ubiquitin-conjugating enzyme E2 2	UQ_con
LOC103943469	103943469	38.8202	58.9981	20.5974	30.5575	41.7332	72.354	-0.344842	-0.49886	1.8281	0.613276	-1.52634	0.471262	0.796858	protein_coding	ubiquitin-conjugating enzyme E2 10-like, transcript variant X1	UQ_con
LOC103931265	103931265	56.2118	45.3099	58.9674	47.3355	42.6779	42.8691	-0.246953	-0.0880973	-0.445343	-0.298142	0.371003	-0.12773	0.00965447	protein_coding	ubiquitin-conjugating enzyme E2 1-like	UQ_con
LOC103941687	103941687	146.585	175.471	240.058	119.16	211.546	179.747	-0.297991	0.269032	-0.403536	0.271697	0.44424	0.849558	-0.232152	protein_coding	universal stress protein PHOS34-like	Usp
LOC103946584	103946584	14.6913	12.8175	18.6146	12.5423	11.8935	13.0595	-0.22776	-0.110605	-0.498445	-0.183654	0.530522	-0.0546267	0.137927	protein_coding	polycomb group protein FIE2-like	WD40
LOC103967585	103967585	10.0273	9.10909	14.1225	7.89427	8.94733	8.89814	-0.343648	-0.0280144	-0.654462	-0.125374	0.622819	0.202159	-0.00793174	protein_coding	THO complex subunit 3	WD40
LOC103956875	103956875	15.7138	17.7989	6.85493	9.94458	13.9549	14.2655	-0.659162	-0.351099	1.06899	0.189548	-1.38192	0.510069	0.0353682	protein_coding	probable WRKY transcription factor 23	WRKY
LOC103964826	103964826	158.967	179.61	227.903	175.21	191.731	195.682	0.141554	0.0925525	-0.205933	0.188384	0.335253	0.151608	0.0322022	protein_coding	uncharacterized LOC103964826, transcript variant X1	YTH
LOC103963632	103963632	79.0487	86.7925	70.0233	87.1534	82.688	96.0363	0.141697	-0.0703509	0.469558	0.146087	-0.317882	-0.0542118	0.218578	protein_coding	zinc finger A20 and AN1 domain-containing stress-associated protein 4-like	zf-A20
LOC103956402	103956402	229.253	253.233	130.11	187.143	165.891	176.884	-0.291627	-0.610762	0.457012	0.15489	-0.968904	-0.152315	0.095524	protein_coding	zinc finger A20 and AN1 domain-containing stress-associated protein 4	zf-A20
LOC103954879	103954879	202.763	228.624	20.8673	202.748	35.2868	35.8819	0.00101367	-2.69535	0.795608	0.182648	-3.46212	-2.50101	0.0270774	protein_coding	zinc finger A20 and AN1 domain-containing stress-associated protein 5, transcript variant X2	zf-AN1
LOC103943621	103943621	3.58051	2.04293	7.77014	2.68071	3.33507	2.93598	-0.415427	0.704397	-1.39761	-0.79011	1.9183	0.337102	-0.185735	protein_coding	E3 ubiquitin-protein ligase MIEL1-like, transcript variant X2	zf-CHY
LOC103940092	103940092	401.643	322.498	192.974	238.53	350.309	309.555	-0.750752	0.118094	0.695396	-0.305379	-0.7492	0.576083	-0.175592	protein_coding	E3 ubiquitin-protein ligase MIEL1-like, transcript variant X4	zf-CHY
LOC103926761	103926761	16.2793	15.543	4.25304	8.06688	7.86005	8.1872	-1.01042	-0.982084	0.956385	-0.0581523	-1.87334	-0.0164356	0.0645478	protein_coding	BTB/POZ and TAZ domain-containing protein 1	zf-TAZ
LOC103929049	103929049	12.7603	20.301	0.339291	6.99397	2.60106	31.1299	-0.864402	-2.96182	6.53924	0.677382	-5.9052	-1.40462	3.586	protein_coding	protein TIFY 9	Zim
LOC103940602	103940602	54.0069	43.3828	4.56277	39.4295	8.13127	15.6972	-0.452358	-2.41517	1.79898	-0.307936	-3.25738	-2.25554	0.951375	protein_coding	protein TIFY 9-like	Zim
LOC103929684	103929684	128.73	66.1594	3.49086	69.7256	21.3552	17.9803	-0.883306	-1.62977	2.37868	-0.952817	-4.25228	-1.68633	-0.244696	protein_coding	protein TIFY 10A	Zim
LOC103953104	103953104	8.332	12.3054	7.63817	6.70189	12.7766	13.0192	-0.311375	0.0550236	0.784287	0.573033	-0.696027	0.951223	0.0296769	protein_coding	uncharacterized LOC103953104	-
LOC103945545	103945545	13.0606	9.76943	15.7229	15.1481	10.5931	8.51056	0.213298	0.116778	-0.875358	-0.407886	0.680758	-0.492802	-0.3149	protein_coding	uncharacterized LOC103945545	-
LOC103934598	103934598	7.60634	9.77294	6.8818	8.84035	8.92164	9.65398	0.219161	-0.134061	0.501029	0.374243	-0.513708	0.0339177	0.116258	pseudogene	-	-
LOC103946784	103946784	27.1835	31.1525	26.3563	27.12	28.4222	34.2516	-0.00212838	-0.133553	0.392149	0.208192	-0.249748	0.0891261	0.271573	protein_coding	auxilin-related protein 2-like	-
LOC103947784	103947784	22.0185	18.6253	26.4445	23.7204	18.5165	20.0544	0.108685	-0.0104582	-0.383717	-0.228931	0.49624	-0.335805	0.118433	protein_coding	transmembrane protein 33 homolog, transcript variant X1	-
LOC103929486	103929486	0.10398	0.185747	1.07544	0.0143118	0.275785	0.317461	-2.82376	0.559142	-1.75462	0.855914	2.50984	4.25291	0.200276	protein_coding	uncharacterized LOC103929486	-
LOC103940257	103940257	58.2948	62.5232	80.0662	62.0927	67.1306	63.3814	0.0916078	0.101391	-0.323783	0.113564	0.348832	0.134609	-0.0801781	protein_coding	60S ribosomal protein L7-2-like	-
LOC103966319	103966319	63.2862	150.25	14.7046	34.1716	26.0717	30.069	-0.888021	-2.5266	1.04665	1.25664	-3.36162	-0.368366	0.207947	protein_coding	omega-3 fatty acid desaturase, chloroplastic-like	-
LOC103950383	103950383	300.562	289.556	363.794	264.085	294.45	293.308	-0.185535	0.0235398	-0.296762	-0.04189	0.321263	0.178627	-0.00250567	protein_coding	40S ribosomal protein S27-2	-
LOC103934105	103934105	33.0414	30.5944	40.7559	30.0618	28.8814	25.0598	-0.135362	-0.0836671	-0.687222	-0.0997014	0.406606	-0.0359053	-0.200956	protein_coding	protein BOLA2-like, transcript variant X2	-
LOC103965242	103965242	1.50192	1.28596	9.17635	0.453221	16.3197	35.8718	-1.73331	3.66737	1.98085	-0.218423	2.83336	5.19069	1.14258	protein_coding	uncharacterized LOC103965242	-
EXP6	103933789	344.407	310.286	446.857	376.763	333.128	295.541	0.130316	0.10067	-0.582802	-0.137306	0.518157	-0.155873	-0.169979	protein_coding	expansin-A4	-
LOC103958140	103958140	17.209	13.0916	7.72742	17.5948	12.5356	14.4294	0.0329161	-0.0624427	0.914117	-0.384389	-0.768084	-0.467382	0.20525	protein_coding	protein OBERON 3-like, transcript variant X2	-
LOC103937578	103937578	4.37721	4.71868	11.8487	7.03419	8.03618	5.0851	0.687835	0.762108	-1.20166	0.126574	1.31908	0.211954	-0.651842	protein_coding	CASP-like protein 1D1	-
LOC103948668	103948668	37.06	41.2741	51.4537	34.6772	46.3166	39.3407	-0.0949353	0.165657	-0.372615	0.167193	0.309016	0.439612	-0.232935	protein_coding	eukaryotic translation initiation factor-like, transcript variant X2	-
LOC103955836	103955836	29.2854	27.7703	17.2587	26.5823	28.0412	33.9839	-0.138558	0.0140531	0.992156	-0.0668833	-0.694207	0.0985301	0.28083	protein_coding	pectin acetylesterase 10-like	-
LOC103948111	103948111	0.109325	0.553073	0	0.0633861	0.0602999	0.812625	-0.802327	-3.17874	6.11018	2.34303	-5.54479	-0.0341225	3.74203	protein_coding	uncharacterized LOC103948111	-
LOC103939317	103939317	58.4403	121.606	11.6808	34.1642	22.7845	25.2528	-0.773062	-2.41474	1.12651	1.06674	-3.38842	-0.563114	0.153088	protein_coding	calmodulin-like protein 7	-
LOC103943161	103943161	22.1189	25.3429	32.8618	27.3126	26.3513	23.7212	0.305496	0.0539006	-0.455	0.209132	0.365411	-0.0302008	-0.148551	protein_coding	uncharacterized LOC103943161, transcript variant X1	-
LOC103967098	103967098	19.5625	24.5456	17.6635	16.0653	19.5137	29.3074	-0.282846	-0.331197	0.745745	0.338186	-0.483191	0.302142	0.58883	protein_coding	outer envelope protein 61-like	-
LOC103930427	103930427	26.6166	25.6211	32.6854	20.8916	26.5012	24.4541	-0.348716	0.0467309	-0.403494	-0.0424315	0.343304	0.365076	-0.11199	protein_coding	probable E3 ubiquitin-protein ligase RHC1A, transcript variant X1	-
LOC103936114	103936114	1.73167	2.30137	1.49651	2.06195	2.13294	2.81819	0.252534	-0.112298	0.925331	0.42245	-0.628865	0.0705194	0.403516	protein_coding	uncharacterized LOC103936114, transcript variant X1	-
-	novel.1006	1.48164	2.97405	1.11184	1.27848	2.52383	2.67451	-0.214667	-0.239327	1.28656	1.01851	-1.43325	1.00718	0.0886842	-	-	-
LOC103937884	103937884	63.3607	70.179	91.3829	55.9066	68.5526	54.7646	-0.180005	-0.0345443	-0.724045	0.159622	0.372645	0.31654	-0.320702	protein_coding	uncharacterized LOC103937884	-
LOC103947251	103947251	8.42142	8.74013	5.70826	5.93402	6.42352	12.291	-0.50459	-0.442882	1.11982	0.0635577	-0.620188	0.136907	0.936914	protein_coding	erlin-1	-
LOC103931504	103931504	3.52273	5.18692	3.00745	3.47896	5.92169	4.66105	-0.0164763	0.190608	0.64875	0.56833	-0.79408	0.788505	-0.340571	pseudogene	-	-
LOC103962194	103962194	6.06549	4.79463	11.5686	3.96363	8.46583	5.80866	-0.61148	0.820189	-0.982334	-0.326737	1.26505	1.11616	-0.540606	protein_coding	signal peptidase complex-like protein DTM1, transcript variant X1	-
LOC103935626	103935626	309.754	405.297	239.091	246.751	275.956	376.145	-0.327104	-0.554164	0.667118	0.398549	-0.769807	0.182536	0.450564	protein_coding	uncharacterized LOC103935626	-
LOC103931631	103931631	12.1515	14.697	11.6011	12.4746	15.0872	15.1722	0.0392069	0.035153	0.401651	0.286276	-0.349521	0.296348	0.0106234	protein_coding	exportin-7-like, transcript variant X1	-
LOC103960307	103960307	4.95952	4.2459	0.484071	13.7474	6.44121	9.78908	1.47401	0.601404	4.34034	-0.215424	-3.12875	-1.07301	0.608585	protein_coding	22.0 kDa class IV heat shock protein	-
LOC103944308	103944308	41.2952	28.6377	4.46495	22.3676	6.69889	11.7448	-0.883148	-2.09498	1.41046	-0.519666	-2.68912	-1.7174	0.814711	protein_coding	protein CDI-like	-
LOC103930821	103930821	23.2546	23.8988	32.1384	20.8963	24.4903	24.553	-0.153255	0.0338036	-0.374346	0.0516909	0.417845	0.250818	0.00530933	protein_coding	ATP-dependent (S)-NAD(P)H-hydrate dehydratase, transcript variant X1	-
LOC103951806	103951806	49.5856	50.5455	63.4253	47.555	55.1953	48.8547	-0.0600596	0.125702	-0.363233	0.0395568	0.319426	0.237262	-0.173823	protein_coding	transmembrane emp24 domain-containing protein p24beta2	-
LOC103934546	103934546	21.9022	25.7583	19.3423	17.3524	30.1228	24.8542	-0.3351	0.22433	0.376884	0.246196	-0.422984	0.817203	-0.274451	protein_coding	transcription factor bHLH145-like	-
LOC103926710	103926710	4.72768	6.56223	4.18228	5.82698	5.38909	7.22071	0.304086	-0.28644	0.80146	0.48609	-0.660738	-0.0915882	0.423471	protein_coding	alpha-1,3-mannosyl-glycoprotein 2-beta-N-acetylglucosaminyltransferase-like	-
LOC103943909	103943909	10.2412	8.21228	12.4921	11.3231	7.75886	8.48886	0.145802	-0.0827015	-0.544794	-0.307533	0.597863	-0.523844	0.13045	protein_coding	hexokinase-1	-
LOC103927825	103927825	16.5046	21.3447	8.06628	13.9584	13.7218	42.8757	-0.239633	-0.636433	2.42861	0.380661	-1.41139	-0.00359827	1.64747	protein_coding	MLO-like protein 6	-
LOC103938158	103938158	37.6073	26.5469	1.73607	36.5963	1.18368	0.47692	-0.0387108	-4.48606	-1.85743	-0.493014	-3.94133	-4.92791	-1.31673	protein_coding	protein SIEVE ELEMENT OCCLUSION B-like	-
LOC103961038	103961038	12.7899	12.7962	9.50602	12.5825	11.8385	14.1058	-0.0221539	-0.11429	0.584	0.0127179	-0.438022	-0.0664809	0.254505	protein_coding	transcriptional activator DEMETER-like, transcript variant X2	-
LOC108866663	108866663	25.131	20.9188	27.3757	26.767	19.4918	19.5583	0.0918976	-0.103192	-0.470778	-0.252568	0.379471	-0.43574	0.00760834	protein_coding	translocase of chloroplast 34-like	-
LOC103947801	103947801	49.5255	73.7349	1.20296	19.3018	6.28218	16.7573	-1.35738	-3.5512	3.81586	0.581146	-5.94882	-1.60023	1.4206	protein_coding	allene oxide cyclase 4, chloroplastic-like	-
LOC103929731	103929731	8.56128	4.70599	0.425395	1.77336	1.56519	2.33041	-2.27021	-1.5848	2.46696	-0.853672	-3.47283	-0.157486	0.578125	protein_coding	inter alpha-trypsin inhibitor, heavy chain 4, transcript variant X1	-
LOC103966083	103966083	10.7054	15.9953	8.91141	8.85033	15.4431	21.2688	-0.273778	-0.0505005	1.2689	0.58896	-0.851426	0.824902	0.464127	protein_coding	uncharacterized LOC103966083	-
LOC103936472	103936472	49.4031	128.907	5.71618	36.6843	12.5041	46.0591	-0.427942	-3.36581	3.02979	1.39279	-4.50353	-1.53109	1.88472	protein_coding	nematode resistance protein-like HSPRO2	-
LOC103956371	103956371	29.3617	25.3372	34.0428	29.9214	39.6274	47.9966	0.0279042	0.644023	0.509545	-0.200112	0.417828	0.427393	0.279196	protein_coding	3-ketoacyl-CoA synthase 1	-
LOC103946133	103946133	6.29641	8.59586	1.56265	3.51762	3.41819	3.41802	-0.838444	-1.32902	1.14094	0.458352	-2.46703	-0.0192208	0.000461887	protein_coding	uncharacterized LOC103946133	-
LOC103928414	103928414	42.0599	43.5814	66.1476	31.4742	55.8418	45.1038	-0.4172	0.356353	-0.539884	0.0636666	0.593742	0.848686	-0.306608	protein_coding	60S ribosomal protein L18-2	-
LOC103931707	103931707	22.4654	21.0614	29.414	23.2322	28.6318	37.0957	0.0499303	0.440861	0.349744	-0.0810993	0.473551	0.322718	0.376861	protein_coding	uncharacterized LOC103931707, transcript variant X2	-
LOC103961793	103961793	16.5985	19.8624	7.62206	25.8967	20.4838	15.7487	0.643444	0.0429992	1.05989	0.268687	-1.38644	-0.317071	-0.374794	lncRNA	uncharacterized LOC103961793, transcript variant X2	-
LOC103945009	103945009	25.8325	25.578	35.5422	18.5789	25.225	19.2287	-0.475495	-0.0205682	-0.874338	-0.00271608	0.468039	0.463683	-0.389605	lncRNA	uncharacterized LOC103945009	-
LOC103930254	103930254	41.4839	57.8557	1.52809	36.9739	3.43284	8.75691	-0.164656	-4.07434	2.5334	0.489043	-5.24595	-3.4051	1.35187	protein_coding	protein LURP-one-related 8-like	-
LOC103945214	103945214	2.28235	1.7179	6.34202	2.95351	4.40652	2.10015	0.374363	1.35424	-1.57306	-0.395753	1.87712	0.598539	-1.0613	protein_coding	probable purine permease 9	-
LOC103959141	103959141	1.87205	1.11578	3.0213	1.27196	2.45333	1.24293	-0.559579	1.13981	-1.27468	-0.736998	1.43165	0.974357	-0.98635	protein_coding	diacylglycerol O-acyltransferase 2-like	-
XET2	103937794	55.7712	75.863	12.643	34.3483	37.1334	35.8204	-0.698714	-1.02971	1.51537	0.45428	-2.59129	0.134176	-0.0491529	protein_coding	probable xyloglucan endotransglucosylase/hydrolase protein 23	-
LOC103949199	103949199	74.5179	140.414	8.21685	46.1802	19.5593	23.0252	-0.689222	-2.8428	1.497	0.923324	-4.10162	-1.21675	0.24034	protein_coding	uncharacterized LOC103949199	-
LOC103945080	103945080	29.0896	38.1048	52.3196	26.6935	32.6962	31.2489	-0.122584	-0.223357	-0.728493	0.401631	0.449675	0.313817	-0.0618441	protein_coding	protein G1-like1	-
LOC103933284	103933284	79.0712	88.4579	123.833	69.6358	91.1384	90.9907	-0.182505	0.0413632	-0.430986	0.174807	0.47695	0.410193	0.000304672	protein_coding	NADH dehydrogenase [ubiquinone] 1 beta subcomplex subunit 3-A-like, transcript variant X1	-
LOC103933286	103933286	0.616371	1.57668	0.434255	1.61064	1.85185	1.62194	1.38293	0.235184	1.90798	1.36566	-1.86697	0.226448	-0.190827	protein_coding	heptahelical transmembrane protein 2-like, transcript variant X1	-
LOC103940566	103940566	1.47911	0.0878304	3.24272	0.090412	0.195936	0.0518474	-4.02166	1.15914	-5.90228	-4.06328	5.20008	1.13049	-1.87382	pseudogene	-	-
LOC103967628	103967628	8.00107	7.30393	3.67813	6.36662	5.61909	5.19306	-0.328724	-0.378016	0.51071	-0.120997	-0.997931	-0.158136	-0.112862	protein_coding	UPF0496 protein At2g18630-like	-
LOC103952255	103952255	10.5573	9.72641	2.6655	5.83327	6.83511	6.76861	-0.855097	-0.507338	1.35554	-0.10995	-1.87276	0.250098	-0.0126263	protein_coding	IQ domain-containing protein IQM4-like, transcript variant X3	-
LOC103955571	103955571	262.691	244.681	387.312	214.843	271.34	233.482	-0.289265	0.148567	-0.716379	-0.0907231	0.654845	0.358586	-0.213415	protein_coding	acyl-CoA-binding protein	-
LOC103948376	103948376	75.6849	89.1955	49.8302	57.9272	94.0881	81.2471	-0.384619	0.0764123	0.719592	0.248124	-0.848265	0.721083	-0.208277	protein_coding	uncharacterized LOC103948376	-
LOC103937447	103937447	7.37533	9.04074	13.7553	7.70026	7.16029	9.05007	0.0639558	-0.338187	-0.587265	0.306123	0.596164	-0.0836186	0.343285	protein_coding	glucose-1-phosphate adenylyltransferase large subunit 1-like, transcript variant X4	-
LOC103941106	103941106	10.9206	8.55166	15.6518	10.7808	8.10045	10.6542	-0.0166124	-0.0805013	-0.54183	-0.340433	0.862808	-0.391493	0.396228	protein_coding	ATP sulfurylase 1, chloroplastic-like	-
LOC103938153	103938153	15.5627	20.246	14.9392	14.8442	16.3204	21.3294	-0.0674687	-0.311023	0.526392	0.390096	-0.445686	0.159066	0.387158	protein_coding	uncharacterized LOC103938153, transcript variant X2	-
LOC103946221	103946221	1.36402	2.00785	0.373579	1.2343	1.26137	1.20361	-0.142867	-0.667707	1.68984	0.563554	-2.42198	0.0530487	-0.0663827	protein_coding	protein SUPPRESSOR OF npr1-1, CONSTITUTIVE 1-like	-
LOC103930387	103930387	24.8075	26.2029	35.1319	29.2985	19.0179	21.3638	0.241159	-0.464551	-0.702092	0.0919713	0.413522	-0.601923	0.172089	protein_coding	probable glycosyltransferase At3g42180, transcript variant X2	-
LOC103933121	103933121	10.2494	10.4129	6.08082	17.2297	9.90135	9.15472	0.750263	-0.0750063	0.606259	0.0349331	-0.786198	-0.777902	-0.109441	protein_coding	protein indeterminate-domain 7, transcript variant X3	-
LOC103956504	103956504	9.97328	7.72559	11.0853	9.31423	10.5306	7.35806	-0.0973647	0.444902	-0.574345	-0.355809	0.510483	0.198562	-0.513471	protein_coding	phosphoglycerate mutase-like protein 4, transcript variant X2	-
LOC103953295	103953295	23.939	27.9587	44.6384	22.9437	28.7271	34.0885	-0.0605739	0.0385768	-0.375229	0.235708	0.66703	0.34639	0.249583	protein_coding	UPF0678 fatty acid-binding protein-like protein At1g79260	-
LOC103943251	103943251	28.3762	23.7076	33.428	28.8642	22.4232	24.1188	0.0260964	-0.0831524	-0.456609	-0.246688	0.48659	-0.342895	0.107659	protein_coding	uridine-cytidine kinase C-like	-
LOC103940752	103940752	41.822	40.8311	76.1461	40.3252	55.2932	47.4147	-0.0518359	0.43582	-0.668998	-0.0224472	0.891199	0.477276	-0.217448	protein_coding	uncharacterized protein RP471-like	-
LOC103962253	103962253	157.655	155.108	200.771	165.791	147.122	152.467	0.0737587	-0.077499	-0.383188	-0.0114681	0.364197	-0.150612	0.0541459	protein_coding	plasminogen activator inhibitor 1 RNA-binding protein-like	-
LOC103956747	103956747	5.18782	5.21471	9.66459	4.98451	8.48031	5.05838	-0.056773	0.702498	-0.915213	0.0169349	0.885461	0.787649	-0.737933	lncRNA	uncharacterized LOC103956747	-
LOC103961236	103961236	21.6379	24.7926	31.8001	19.3998	26.6948	22.8624	-0.15597	0.104714	-0.461633	0.209407	0.350623	0.482085	-0.219584	protein_coding	ATP-citrate synthase alpha chain protein 2-like, transcript variant X2	-
LOC103931996	103931996	26.9629	24.1355	31.663	28.247	25.3079	21.4736	0.0683848	0.0675658	-0.545068	-0.147594	0.383781	-0.13665	-0.232559	protein_coding	uncharacterized LOC103931996, transcript variant X2	-
LOC103941689	103941689	195.583	207.433	256.79	166.748	228.155	181.4	-0.229136	0.136066	-0.487799	0.0964242	0.299973	0.474212	-0.328097	protein_coding	uncharacterized LOC103941689, transcript variant X2	-
LOC103953551	103953551	169.953	165.53	224.889	131.242	172.562	142.19	-0.372076	0.0587577	-0.647415	-0.0258849	0.434013	0.416769	-0.27612	protein_coding	uncharacterized LOC103953551	-
LOC103945162	103945162	50.4511	40.3837	64.0312	38.7182	44.5126	43.5789	-0.382181	0.140358	-0.542796	-0.309674	0.658519	0.224005	-0.0280224	lncRNA	uncharacterized LOC103945162	-
LOC103946844	103946844	2.14299	2.83591	0.337065	1.26417	0.816578	2.8908	-0.757139	-1.79065	3.0897	0.413452	-3.05008	-0.607926	1.81838	protein_coding	probable calcium-binding protein CML16	-
LOC103933654	103933654	5.41414	5.96078	0.884987	2.06994	1.71517	3.57193	-1.387	-1.79623	2.0243	0.148597	-2.7541	-0.24874	1.0622	protein_coding	uncharacterized LOC103933654	-
LOC103940444	103940444	0.266207	0.505678	0.0516779	0.203887	0.742596	0.484822	-0.379153	0.548886	3.24194	0.938904	-3.29354	1.8816	-0.603166	protein_coding	microtubule-associated protein 70-2-like, transcript variant X1	-
LOC103950866	103950866	40.6102	39.0962	47.7646	40.4823	37.6162	37.9267	-0.00356594	-0.0565319	-0.319375	-0.0428974	0.281182	-0.0841273	0.0142916	protein_coding	uncharacterized LOC103950866	-
-	novel.498	0.90383	0.856779	2.14216	1.43399	0.983329	0.678787	0.666883	0.198439	-1.64692	-0.0689876	1.31658	-0.523508	-0.533202	-	-	-
LOC103928777	103928777	98.57	108.901	49.2004	78.574	74.0115	86.1872	-0.325925	-0.557484	0.822003	0.154032	-1.15483	-0.0648039	0.222987	protein_coding	probable methyltransferase PMT3, transcript variant X1	-
LOC103964757	103964757	0.738217	1.92627	0.230971	0.432861	2.50039	3.95008	-0.76584	0.375963	4.11118	1.3955	-3.06542	2.54805	0.657405	protein_coding	calmodulin-like protein 11	-
LOC103955955	103955955	23.9047	24.4601	10.0189	23.92	14.0745	16.858	0.00257742	-0.79766	0.764126	0.0429228	-1.29499	-0.743838	0.261293	protein_coding	calmodulin-binding protein 60 E-like	-
LOC103966462	103966462	31.0411	36.0742	73.1162	35.2195	55.8765	48.047	0.182605	0.630933	-0.59165	0.22802	1.01261	0.688182	-0.213741	protein_coding	glycine-rich cell wall structural protein 1.8-like, transcript variant X2	-
LOC103937079	103937079	41.8487	38.6245	50.4772	42.5361	37.7334	35.627	0.0242872	-0.0353796	-0.489895	-0.102447	0.377849	-0.150698	-0.080275	protein_coding	NADH dehydrogenase [ubiquinone] 1 beta subcomplex subunit 9-like	-
LOC103952731	103952731	16.2918	15.4542	8.85415	18.2651	14.3476	14.6252	0.165566	-0.10807	0.736772	-0.0657204	-0.811014	-0.326451	0.0285677	protein_coding	uncharacterized LOC103952731, transcript variant X1	-
LOC103951425	103951425	32.2193	27.673	40.4824	26.3871	28.7541	23.7926	-0.286362	0.0563077	-0.756611	-0.209221	0.542932	0.14561	-0.273292	protein_coding	NADH dehydrogenase [ubiquinone] 1 alpha subcomplex subunit 2-like	-
LOC103929693	103929693	13.8364	19.5113	7.04053	9.79277	10.8806	13.5184	-0.49723	-0.842936	0.954919	0.506266	-1.47878	0.173566	0.313941	protein_coding	protein trichome birefringence-like 16, transcript variant X2	-
LOC103948232	103948232	31.1781	27.4077	45.1178	28.0395	27.0939	30.7051	-0.152337	-0.0180345	-0.542042	-0.174325	0.710983	-0.027511	0.182812	protein_coding	tropinone reductase-like 3, transcript variant X2	-
LOC103946143	103946143	4.36443	5.90197	1.40264	2.3102	3.98164	3.00872	-0.915022	-0.56762	1.107	0.445034	-2.07458	0.805158	-0.404123	protein_coding	TMV resistance protein N-like	-
LOC103961744	103961744	20.0265	23.1676	33.6103	16.0641	24.5569	17.2364	-0.317533	0.0834447	-0.947986	0.22365	0.528528	0.634759	-0.505902	protein_coding	uncharacterized LOC103961744, transcript variant X2	-
LOC103958539	103958539	124.438	112.211	136.516	117.314	100.651	90.2505	-0.0838273	-0.159078	-0.583167	-0.13686	0.27444	-0.199137	-0.154866	protein_coding	probable 1-deoxy-D-xylulose-5-phosphate synthase, chloroplastic	-
LOC103930074	103930074	744.709	697.748	1645.1	552.288	1315.62	1112.52	-0.430287	0.914214	-0.550898	-0.0817736	1.22917	1.27364	-0.23886	protein_coding	uncharacterized LOC103930074	-
LOC103927598	103927598	0.476391	0.951169	0.278702	0.576177	1.4126	1.36442	0.270473	0.576565	2.29851	1.00141	-1.77275	1.31996	-0.0478503	pseudogene	-	-
LOC103959830	103959830	3.00259	4.44787	0.810947	1.74174	0.949219	1.96612	-0.783212	-2.22334	1.28831	0.577342	-2.45724	-0.854345	1.05268	protein_coding	trehalose-phosphate phosphatase A-like, transcript variant X1	-
LOC103951938	103951938	27.537	32.2143	40.8099	29.5928	31.0699	30.5473	0.105013	-0.0543456	-0.403015	0.238845	0.332186	0.0918705	-0.021077	protein_coding	serine/threonine protein phosphatase 2A 55 kDa regulatory subunit B alpha isoform-like, transcript variant X2	-
LOC103951936	103951936	5.13374	6.60276	2.95697	4.13318	5.27188	7.16998	-0.311431	-0.323976	1.29258	0.372552	-1.16793	0.373067	0.443823	protein_coding	uncharacterized protein At1g04910-like	-
LOC103942706	103942706	7.79338	8.31167	20.862	5.73198	11.9103	13.5732	-0.443383	0.516508	-0.605947	0.106958	1.31845	1.07815	0.191986	protein_coding	anthranilate N-benzoyltransferase protein 3-like	-
LOC103947644	103947644	22.7376	26.6751	16.0016	19.4751	28.2979	36.4635	-0.222316	0.0854445	1.20317	0.240582	-0.743638	0.560698	0.367651	protein_coding	caffeoylshikimate esterase-like	-
EXP1	103953799	27.9236	26.9253	73.5493	16.3756	47.8393	38.2896	-0.769435	0.826818	-0.927322	-0.0385524	1.44029	1.56876	-0.317363	protein_coding	expansin	-
LOC103930965	103930965	29.4126	39.8436	21.5057	24.9648	24.9582	32.5449	-0.235514	-0.674597	0.609874	0.44757	-0.896766	0.0216324	0.384398	protein_coding	SNAP25 homologous protein SNAP33	-
LOC103965859	103965859	14.5227	13.2839	6.01353	8.29401	9.56149	8.88377	-0.807229	-0.474988	0.577228	-0.118571	-1.15004	0.226728	-0.101551	protein_coding	probable galactinol--sucrose galactosyltransferase 5	-
LOC103955500	103955500	31.2481	37.4952	28.6062	29.6522	35.6601	46.7071	-0.0745508	-0.0739556	0.721628	0.274563	-0.398579	0.2878	0.391489	protein_coding	uncharacterized LOC103955500	-
LOC103944366	103944366	45.3546	53.4721	82.7937	36.4006	49.6134	56.3296	-0.316049	-0.110374	-0.541533	0.25002	0.622187	0.468392	0.18556	protein_coding	cationic amino acid transporter 2, vacuolar-like, transcript variant X2	-
LOC103942405	103942405	31.2358	32.6079	42.5301	32.2876	32.662	27.55	0.0490028	0.00175969	-0.612063	0.0733222	0.374715	0.0383802	-0.243115	protein_coding	glycosyltransferase family 64 protein C4	-
LOC103960856	103960856	33.1244	38.6682	48.1237	30.9025	36.5273	38.0317	-0.0994743	-0.0828468	-0.326736	0.234899	0.308096	0.263207	0.0603361	protein_coding	gamma carbonic anhydrase 1, mitochondrial-like	-
LOC103962612	103962612	1.98063	1.56796	2.85698	1.33666	1.92256	1.6799	-0.56501	0.291819	-0.753385	-0.321522	0.855667	0.546126	-0.192442	protein_coding	uncharacterized LOC103962612	-
LOC103965647	103965647	0.857498	0.601148	2.88738	0.752609	1.02237	0.517566	-0.186149	0.763816	-2.44959	-0.500367	2.25394	0.461067	-0.960645	protein_coding	probable plastid-lipid-associated protein 6, chloroplastic	-
LOC103952389	103952389	7.15295	8.67117	19.8123	5.01891	9.62954	11.2163	-0.510485	0.150188	-0.807299	0.291156	1.18287	0.961979	0.222198	protein_coding	cationic amino acid transporter 1-like, transcript variant X1	-
LOC103944908	103944908	4.77467	4.76762	10.2671	4.07346	7.37192	5.35207	-0.228814	0.629897	-0.924561	0.00728744	1.1013	0.877528	-0.457305	protein_coding	(R)-mandelonitrile lyase 2-like	-
LOC103940106	103940106	2.29694	2.74081	0.313991	1.77245	1.13601	1.5955	-0.370128	-1.27846	2.36671	0.270899	-3.13918	-0.623332	0.500396	protein_coding	pirin-like protein	-
LOC103940108	103940108	9.15508	14.7055	6.18184	6.66174	9.6212	11.958	-0.458565	-0.61463	0.963244	0.695742	-1.25718	0.552109	0.315077	protein_coding	glycerophosphodiester phosphodiesterase GDPDL3-like	-
LOC103932928	103932928	0.765879	1.25327	0.29428	0.625222	1.29448	2.08026	-0.289921	0.0477122	2.83653	0.7177	-2.09936	1.06873	0.678688	protein_coding	cystinosin homolog	-
LOC103963960	103963960	1.56235	1.80801	0.214832	0.978521	1.03457	1.53435	-0.671177	-0.810816	2.85007	0.216456	-3.07886	0.103144	0.570756	protein_coding	cinnamoyl-CoA reductase-like SNL6	-
LOC103940601	103940601	6.46709	6.28229	10.354	6.65366	8.29355	6.37057	0.042767	0.399181	-0.686485	-0.0292256	0.714212	0.339173	-0.37597	protein_coding	uncharacterized LOC103940601	-
LOC103943568	103943568	87.8235	98.2895	198.772	80.4056	134.423	144.687	-0.12605	0.451146	-0.443695	0.17456	1.00795	0.763229	0.109543	protein_coding	peptide methionine sulfoxide reductase B5-like	-
LOC103930713	103930713	103.573	89.8497	132.351	97.0596	91.7494	102.387	-0.0927212	0.0299215	-0.356991	-0.194284	0.551108	-0.0590678	0.160389	protein_coding	40S ribosomal protein S15a-1	-
LOC103930710	103930710	17.1513	15.3226	20.1273	15.2348	14.3086	14.8743	-0.169852	-0.0997043	-0.424503	-0.151711	0.386508	-0.0689135	0.0569532	protein_coding	uncharacterized LOC103930710	-
LOC103948382	103948382	224.735	260.806	348.038	207.87	267.777	285.066	-0.111704	0.037504	-0.274078	0.227074	0.408202	0.386896	0.0934713	protein_coding	40S ribosomal protein S15a-1, transcript variant X1	-
LOC103957488	103957488	112.494	99.0846	258.917	73.2621	180.524	150.539	-0.617487	0.864193	-0.768562	-0.170975	1.37773	1.32292	-0.259062	protein_coding	BURP domain protein RD22	-
LOC103956351	103956351	15.4948	18.8935	12.7004	14.1048	14.6396	16.8639	-0.135046	-0.36741	0.420837	0.295803	-0.579771	0.0757677	0.205695	protein_coding	metal tolerance protein 1, transcript variant X2	-
LOC103939163	103939163	30.3934	39.3565	21.5311	24.769	27.0053	34.7929	-0.294277	-0.542957	0.705213	0.38277	-0.877603	0.14701	0.367201	protein_coding	vacuolar protein-sorting-associated protein 37 homolog 1	-
-	novel.348	3.63673	5.26277	1.98402	2.55544	3.44977	4.72524	-0.508788	-0.607032	1.25831	0.541045	-1.40612	0.455888	0.460357	-	-	-
LOC103930001	103930001	19.467	17.3157	25.0303	24.4176	20.3159	15.7789	0.328026	0.228589	-0.649969	-0.157301	0.522613	-0.243923	-0.360979	protein_coding	metal tolerance protein 11, transcript variant X1	-
LOC103950025	103950025	39.4715	43.0689	53.0919	30.748	42.5106	40.1782	-0.358998	-0.0202321	-0.387672	0.138488	0.293038	0.48892	-0.0786622	protein_coding	cycloeucalenol cycloisomerase-like, transcript variant X2	-
LOC103958349	103958349	11.134	12.0956	5.94023	10.4046	8.93833	11.1232	-0.0963705	-0.436212	0.918352	0.129779	-1.03313	-0.197454	0.316717	protein_coding	putative clathrin assembly protein At2g25430	-
LOC103955615	103955615	3.83796	5.54813	1.2412	5.46221	11.558	10.6892	0.508209	1.0542	3.11612	0.543562	-2.16158	1.10364	-0.112752	protein_coding	endo-1,3;1,4-beta-D-glucanase-like	-
LOC103927097	103927097	55.4718	49.5918	67.6636	40.6856	50.1926	48.749	-0.446581	0.0168991	-0.459382	-0.149768	0.441057	0.324765	-0.0391354	protein_coding	60S ribosomal protein L32-1	-
LOC103929707	103929707	20.8509	21.2752	28.3205	18.3867	20.8689	19.5628	-0.179847	-0.0284619	-0.51883	0.0398903	0.406079	0.203844	-0.0889488	protein_coding	uncharacterized LOC103929707, transcript variant X3	-
LOC103933913	103933913	6.87451	28.6347	1.05962	3.77144	4.05776	4.07233	-0.864586	-2.81758	1.95905	2.06813	-4.76518	0.126932	0.0109847	protein_coding	dynamin-related protein 5A-like	-
-	novel.549	37.3534	39.7284	19.7409	25.4047	31.6288	30.3586	-0.555421	-0.329271	0.634344	0.0986777	-1.01644	0.337696	-0.0583473	-	-	-
LOC103936373	103936373	22.8849	23.6258	33.1947	15.0462	34.39	20.0766	-0.605003	0.541309	-0.713301	0.0571754	0.484451	1.21328	-0.772542	protein_coding	profilin	-
LOC103930792	103930792	6.86995	9.61164	3.09223	5.30252	7.05378	6.3933	-0.371229	-0.445756	1.0582	0.496117	-1.64008	0.432843	-0.138764	protein_coding	probable LRR receptor-like serine/threonine-protein kinase At1g67720	-
LOC103964603	103964603	25.5446	25.9451	19.5858	23.8101	25.8554	25.2339	-0.0999028	-0.00549122	0.379639	0.0334576	-0.414307	0.140183	-0.0328435	protein_coding	calmodulin-binding protein 60 B-like, transcript variant X2	-
LOC103937565	103937565	97.5173	82.0919	120.03	79.3708	88.391	83.9728	-0.296227	0.106427	-0.502144	-0.236758	0.540428	0.177078	-0.071344	protein_coding	mitochondrial import receptor subunit TOM6 homolog	-
LOC103957397	103957397	3.88633	3.0535	6.0729	2.7169	3.85809	2.47412	-0.518187	0.338153	-1.28854	-0.339497	0.986915	0.529324	-0.64416	protein_coding	uncharacterized LOC103957397	-
LOC103951498	103951498	5.2083	6.35427	2.97249	4.30016	4.24357	6.02578	-0.2736	-0.581701	1.03879	0.29773	-1.10758	0.00179047	0.511931	protein_coding	probable arabinosyltransferase ARAD1	-
LOC103948674	103948674	6.45439	6.60258	13.1081	8.82054	5.23124	7.56543	0.450545	-0.334761	-0.77955	0.0425862	0.982843	-0.731173	0.534196	protein_coding	uncharacterized LOC103948674, transcript variant X1	-
LOC103949073	103949073	20.3523	15.9011	21.0199	16.5566	16.9254	14.4773	-0.296076	0.0870494	-0.522066	-0.342383	0.393388	0.0530221	-0.220824	protein_coding	probable purine permease 5, transcript variant X2	-
LOC103947697	103947697	21.1992	28.5969	13.2305	18.1711	20.5718	22.9387	-0.220959	-0.475345	0.808398	0.442586	-1.12007	0.20068	0.158854	protein_coding	dolichol kinase EVAN, transcript variant X1	-
LOC103950295	103950295	21.9923	22.3804	29.1451	25.3601	23.846	21.007	0.205922	0.0900169	-0.457377	0.0369649	0.373156	-0.0668694	-0.178062	protein_coding	uncharacterized LOC103950295, transcript variant X1	-
LOC103939807	103939807	20.0078	31.2658	9.86316	11.8744	19.5178	22.5031	-0.7513	-0.677855	1.20326	0.652946	-1.66978	0.739114	0.205974	protein_coding	EG45-like domain containing protein	-
LOC103939114	103939114	12.2035	13.2309	9.04965	12.6472	13.0019	12.7731	0.0527744	-0.0264236	0.51052	0.127785	-0.555546	0.061265	-0.0228199	protein_coding	uncharacterized LOC103939114, transcript variant X1	-
LOC103961295	103961295	4.91948	5.62756	0.678589	2.67434	1.52586	4.04477	-0.879117	-1.88304	2.5904	0.200999	-3.05919	-0.787857	1.40305	protein_coding	putative calmodulin-like protein 2	-
LOC103938884	103938884	231.27	230.967	299.591	199.931	250.498	240.925	-0.209223	0.116161	-0.300602	0.0107424	0.367178	0.34704	-0.0532366	protein_coding	60S ribosomal protein L30-like	-
LOC103954045	103954045	2.48322	4.07486	1.38609	1.64893	4.15198	3.14628	-0.590153	0.0293781	1.19567	0.725073	-1.55646	1.35567	-0.391969	protein_coding	IQ domain-containing protein IQM2-like	-
LOC103928378	103928378	14.0351	11.8582	19.95	11.7546	17.9178	13.2582	-0.254977	0.592772	-0.578297	-0.230146	0.743176	0.629994	-0.433307	protein_coding	outer envelope pore protein 16-4, chloroplastic-like, transcript variant X1	-
LOC103963641	103963641	224.499	213.484	271.418	166.471	239.297	196.659	-0.430587	0.163903	-0.450956	-0.0604028	0.338388	0.545259	-0.280201	protein_coding	60S acidic ribosomal protein P2-2-like	-
LOC103930164	103930164	77.3128	78.8338	143.968	86.9021	89.335	89.4804	0.169852	0.17894	-0.671834	0.0399545	0.860774	0.0614239	0.00542523	protein_coding	agmatine deiminase-like	-
LOC103955553	103955553	6.9128	6.52996	1.93701	3.42283	3.66641	5.89046	-1.01091	-0.831579	1.617	-0.0743413	-1.75884	0.119405	0.688439	pseudogene	-	-
LOC103927738	103927738	14.361	18.3105	10.7263	13.7118	18.118	20.5216	-0.0663815	-0.0148081	0.94904	0.360228	-0.778302	0.424173	0.181751	protein_coding	guanylate kinase 2-like, transcript variant X3	-
-	novel.1401	1.09079	1.74506	0.607643	0.81352	1.33654	2.09515	-0.419083	-0.379056	1.79266	0.683585	-1.52139	0.735887	0.650103	-	-	-
LOC103947423	103947423	44.1332	44.0571	57.2758	40.1149	49.8504	42.6793	-0.136963	0.17697	-0.409597	0.00986628	0.369828	0.335462	-0.221011	protein_coding	3-hydroxyisobutyryl-CoA hydrolase-like protein 5	-
LOC103933310	103933310	15.257	15.8432	20.0106	15.2522	16.6472	14.2205	-2.80383e-06	0.0703463	-0.480729	0.0662599	0.329436	0.148519	-0.226025	protein_coding	zinc finger CCCH domain-containing protein 48	-
LOC103952611	103952611	13.7887	15.9422	46.8292	12.4384	24.047	30.3305	-0.147485	0.592797	-0.612625	0.22034	1.54705	0.972782	0.338612	protein_coding	mechanosensitive ion channel protein 10-like, transcript variant X2	-
LOC103964847	103964847	51.19	47.1914	61.573	40.2115	46.1212	43.6133	-0.347803	-0.0339971	-0.484176	-0.10584	0.375699	0.219964	-0.0786161	protein_coding	outer envelope pore protein 16-3, chloroplastic/mitochondrial-like	-
LOC103951684	103951684	15.624	15.7775	5.98283	12.8366	8.36909	8.96719	-0.282469	-0.915061	0.597565	0.0236158	-1.40706	-0.595366	0.101463	protein_coding	probable pectinesterase/pectinesterase inhibitor 51	-
LOC103943548	103943548	1.54468	3.00173	0.4349	1.58813	3.95662	4.14576	0.0405875	0.396622	3.23898	0.967727	-2.75173	1.33674	0.0661108	protein_coding	endo-1,3;1,4-beta-D-glucanase-like	-
LOC103940152	103940152	0.875759	1.71179	5.04058	0.355802	1.36728	1.54725	-1.29407	-0.323483	-1.69477	0.976863	1.55327	1.95888	0.178663	protein_coding	GDP-mannose transporter GONST1-like, transcript variant X1	-
LOC103928899	103928899	9.92139	13.3963	1.0634	9.84566	2.60298	11.8627	-0.0102304	-2.36155	3.49338	0.440696	-3.65211	-1.89668	2.18785	pseudogene	-	-
LOC103929702	103929702	16.9305	22.4429	9.21664	13.1188	15.8148	15.2161	-0.36683	-0.50592	0.737654	0.417726	-1.29307	0.291295	-0.0538195	pseudogene	-	-
LOC103936833	103936833	390.304	501.787	292.324	299.843	407.324	548.604	-0.379502	-0.300638	0.92149	0.372973	-0.787774	0.463265	0.433123	protein_coding	calmodulin-7	-
LOC103964159	103964159	214.536	188.665	277.466	217.103	183.668	214.153	0.0181873	-0.0393723	-0.360053	-0.173448	0.548487	-0.219577	0.224211	protein_coding	60S ribosomal protein L27	-
LOC103966943	103966943	168.924	262.844	38.5035	91.1948	154.499	252.255	-0.888261	-0.767467	2.73061	0.647176	-2.7797	0.782054	0.710426	protein_coding	arginine decarboxylase-like	-
LOC103966944	103966944	76.3931	66.4754	93.1953	58.0604	80.2073	60.382	-0.394902	0.270313	-0.61315	-0.188551	0.479454	0.488107	-0.407082	protein_coding	V-type proton ATPase 16 kDa proteolipid subunit, transcript variant X2	-
LOC103946375	103946375	15.3843	15.6288	25.1729	16.8525	16.253	17.9844	0.132807	0.0542877	-0.469998	0.035296	0.67963	-0.0308506	0.150571	protein_coding	KH domain-containing protein At1g09660/At1g09670-like	-
LOC103938591	103938591	6.66234	4.34859	8.34922	4.69232	5.51124	4.6228	-0.505431	0.341877	-0.838849	-0.605362	0.933902	0.254162	-0.251199	protein_coding	uncharacterized LOC103938591	-
LOC103930744	103930744	46.3476	40.4846	61.725	38.7342	49.7078	42.271	-0.257916	0.294479	-0.531816	-0.182308	0.599976	0.381926	-0.230466	protein_coding	F-box/LRR-repeat protein 16-like, transcript variant X1	-
LOC103958109	103958109	14.7749	18.1077	29.2175	10.069	22.0875	14.5779	-0.551481	0.287087	-0.989186	0.305275	0.68173	1.15487	-0.596603	protein_coding	E3 ubiquitin-protein ligase RGLG2-like, transcript variant X1	-
LOC103953846	103953846	70.6683	66.8114	94.9538	126.189	66.8855	72.5649	0.837412	-0.000806599	-0.374507	-0.0693923	0.499761	-0.894127	0.119903	protein_coding	uncharacterized LOC103953846	-
LOC103951993	103951993	12.6964	10.6973	15.1341	13.4041	11.0884	10.1522	0.0790077	0.049698	-0.560218	-0.234315	0.491971	-0.25198	-0.123103	protein_coding	uncharacterized LOC103951993	-
LOC103955294	103955294	11.518	12.3498	6.92942	9.60085	12.4042	11.405	-0.261965	0.00580431	0.731873	0.110346	-0.839671	0.391068	-0.117192	pseudogene	-	-
LOC103955873	103955873	139.397	114.175	139.968	130.286	117.855	99.2884	-0.0966031	0.0440625	-0.481398	-0.275514	0.28572	-0.122911	-0.244244	protein_coding	pyrrolidone-carboxylate peptidase 1, transcript variant X2	-
LOC103941781	103941781	54.8903	54.4887	69.8772	51.5544	51.9422	55.9464	-0.0890394	-0.0702351	-0.307168	0.00201568	0.350654	0.0324133	0.109777	protein_coding	early nodulin-93-like	-
LOC103949870	103949870	10.2488	8.39107	13.6635	12.5273	9.08237	8.0428	0.290376	0.114157	-0.750049	-0.277203	0.697545	-0.44199	-0.171209	protein_coding	RING-H2 finger protein ATL47-like, transcript variant X2	-
LOC103961818	103961818	7.17453	5.1808	11.4858	4.4125	7.69398	6.01423	-0.700773	0.56688	-0.915961	-0.455799	1.13823	0.825065	-0.349318	protein_coding	uncharacterized LOC103961818, transcript variant X3	-
LOC103934807	103934807	67.6315	54.2527	95.2941	56.157	54.1281	60.4926	-0.267216	-0.00368549	-0.640796	-0.306527	0.805418	-0.031209	0.164537	protein_coding	V-type proton ATPase subunit G1-like	-
LOC103963403	103963403	2.86797	1.74022	3.71991	2.07886	1.47996	1.42961	-0.463637	-0.237777	-1.35826	-0.708085	1.08232	-0.469284	-0.0425112	protein_coding	zinc finger protein WIP2-like	-
LOC103931014	103931014	96.484	89.1642	125.905	83.4043	81.0735	91.9293	-0.20919	-0.1387	-0.439836	-0.101632	0.490194	-0.0191345	0.184501	protein_coding	uncharacterized protein At4g14342-like	-
LOC103928105	103928105	28.4367	26.5339	47.1626	20.9487	32.1314	24.8941	-0.440539	0.276727	-0.910268	-0.0900423	0.82397	0.639498	-0.367145	protein_coding	40S ribosomal protein S29	-
LOC103960173	103960173	27.9566	28.1312	5.90968	19.0315	13.977	20.0424	-0.553695	-1.00747	1.77122	0.0175523	-2.25434	-0.423442	0.520644	protein_coding	calcium-binding protein CML42-like	-
LOC103940055	103940055	58.4278	51.2441	69.8176	56.708	50.028	54.6237	-0.0424434	-0.0358034	-0.339957	-0.177091	0.43715	-0.158913	0.129362	protein_coding	14-3-3-like protein B, transcript variant X3	-
LOC103947028	103947028	17.8044	14.3066	21.0287	21.2938	18.0057	14.4321	0.259493	0.32876	-0.528418	-0.303439	0.546042	-0.220288	-0.317371	protein_coding	auxin efflux carrier component 3-like	-
LOC103968036	103968036	13.2757	19.4742	7.44863	10.3598	17.7753	22.9305	-0.356653	-0.130917	1.63537	0.561695	-1.39395	0.800394	0.369756	protein_coding	guanylate kinase 2-like, transcript variant X2	-
LOC103967618	103967618	11.2999	9.40255	6.79027	14.5741	10.1435	10.8366	0.368231	0.10619	0.688533	-0.252385	-0.478891	-0.501753	0.0979635	protein_coding	BTB/POZ domain-containing protein At3g50780-like, transcript variant X2	-
LOC103960855	103960855	35.4305	38.1204	52.4767	34.5562	45.8051	41.7749	-0.0352787	0.264195	-0.31581	0.116667	0.453485	0.428431	-0.130943	protein_coding	protein RER1B-like, transcript variant X1	-
LOC103932980	103932980	40.1137	31.3132	12.1397	50.9689	34.4818	31.7161	0.346255	0.138895	1.39967	-0.347667	-1.37499	-0.542193	-0.117598	protein_coding	VQ motif-containing protein 4-like, transcript variant X2	-
LOC103961918	103961918	28.3351	29.7185	18.9285	25.1245	24.6014	29.8732	-0.17233	-0.27325	0.672947	0.0802526	-0.659172	-0.00875649	0.282898	protein_coding	probable pectin methyltransferase QUA2, transcript variant X3	-
LOC103932675	103932675	9.19982	9.76897	3.89214	6.50188	4.87122	6.67875	-0.498778	-1.00292	0.797132	0.0964296	-1.33682	-0.395019	0.459614	protein_coding	monocopper oxidase-like protein SKS1	-
LOC103932672	103932672	8.94253	32.1342	1.30869	1.24885	3.51347	3.50543	-2.83887	-3.19176	1.4271	1.85511	-4.62259	1.51616	-0.00238711	protein_coding	trehalose-phosphate phosphatase A-like, transcript variant X2	-
LOC103962542	103962542	168.31	171.086	216.334	119.694	176.689	162.65	-0.490981	0.0458132	-0.398019	0.0354039	0.33096	0.583635	-0.116673	protein_coding	ubiquitin-like protein 5	-
LOC103934957	103934957	2.20686	3.29793	16.0092	1.00491	4.4486	3.45033	-1.13351	0.433304	-2.19692	0.591879	2.27239	2.16831	-0.362065	protein_coding	uncharacterized LOC103934957	-
LOC103959562	103959562	0.757414	1.0971	0.337613	0.76716	1.11271	3.10244	0.0197011	0.025928	3.21111	0.539635	-1.69402	0.558166	1.47933	protein_coding	uncharacterized LOC103959562	-
LOC103951778	103951778	36.5864	32.8939	25.2595	35.9726	33.2869	37.6723	-0.0231211	0.0164816	0.589133	-0.142508	-0.387617	-0.0902225	0.179906	protein_coding	U-box domain-containing protein 35-like	-
LOC103931821	103931821	229.767	250.172	303.31	194.316	278.797	239.545	-0.240619	0.155125	-0.32666	0.134998	0.269715	0.54251	-0.216243	protein_coding	malate dehydrogenase	-
LOC103938780	103938780	80.2706	66.2849	98.0506	57.9713	76.4357	56.6488	-0.468586	0.204872	-0.778523	-0.264968	0.557358	0.420796	-0.430929	protein_coding	NADH dehydrogenase [ubiquinone] 1 beta subcomplex subunit 10-B-like, transcript variant X3	-
LOC103957461	103957461	23.6351	19.8918	36.5318	17.19	26.7432	23.7454	-0.458321	0.42475	-0.607434	-0.236134	0.868739	0.659349	-0.168906	protein_coding	tocopherol cyclase, chloroplastic	-
LOC103959730	103959730	15.7701	11.3818	18.7418	10.1403	14.07	10.2334	-0.637939	0.304115	-0.863987	-0.457935	0.71267	0.49571	-0.46058	protein_coding	60S ribosomal protein L27a-3-like	-
LOC103948289	103948289	11.6585	16.8563	2.91766	11.74	11.093	9.95228	0.0105612	-0.603945	1.7821	0.541414	-2.5351	-0.0598409	-0.152046	protein_coding	tyrosine-sulfated glycopeptide receptor 1-like	-
LOC103944925	103944925	210.961	198.404	693.378	74.8965	319.175	206.609	-1.49276	0.686324	-1.73295	-0.075306	1.79691	2.1125	-0.623164	protein_coding	metallothionein-like protein type 2	-
LOC103967267	103967267	2.18131	1.51295	3.02547	1.09262	1.2528	1.16472	-0.993651	-0.274533	-1.36506	-0.511731	0.989868	0.217299	-0.103698	pseudogene	-	-
LOC103943058	103943058	13.0168	11.6262	15.356	13.1929	12.3048	11.3813	0.0204236	0.0788214	-0.417647	-0.149954	0.392522	-0.0792092	-0.108697	protein_coding	WD repeat-containing protein 53	-
LOC103940623	103940623	94.9599	107.887	130.84	77.7195	119.326	104.06	-0.28848	0.144852	-0.317437	0.196055	0.270655	0.640524	-0.194896	protein_coding	V-type proton ATPase subunit G 1-like, transcript variant X2	-
LOC103941020	103941020	0.204301	0.377932	4.02775	0.106599	0.311513	0.834822	-0.925362	-0.279185	-2.25583	0.909824	3.38979	1.55984	1.42207	protein_coding	bidirectional sugar transporter N3-like	-
LOC103934011	103934011	9.63215	9.32266	6.50126	7.64983	7.18695	11.2539	-0.331242	-0.375039	0.805359	-0.0364264	-0.525878	-0.0677224	0.648203	protein_coding	probable serine/threonine-protein kinase At1g54610, transcript variant X1	-
LOC103937041	103937041	78.9668	72.6558	108.995	60.0744	83.4855	65.9994	-0.393664	0.200159	-0.710691	-0.108442	0.577318	0.496779	-0.337202	protein_coding	60S acidic ribosomal protein P3-like, transcript variant X2	-
LOC103960678	103960678	95.6561	99.2356	65.9203	77.0228	94.0783	89.6683	-0.311608	-0.0776017	0.457957	0.0638938	-0.598099	0.310204	-0.0667862	protein_coding	palmitoyl-acyl carrier protein thioesterase, chloroplastic-like	-
LOC103926658	103926658	218.16	519.68	11.1755	188.665	24.5454	34.7035	-0.208183	-4.40329	1.65007	1.26216	-5.54759	-2.92146	0.502623	protein_coding	classical arabinogalactan protein 1-like	-
LOC103954117	103954117	26.9848	27.0952	19.0485	23.9964	22.768	25.396	-0.168046	-0.250936	0.428855	0.0160174	-0.515842	-0.0542717	0.161232	protein_coding	protein trichome birefringence-like 10, transcript variant X1	-
LOC103947187	103947187	5.77217	3.00382	0.184117	2.29325	1.80069	3.35825	-1.3302	-0.731626	4.16362	-0.940417	-4.00391	-0.327318	0.905628	protein_coding	uncharacterized LOC103947187	-
LOC103967797	103967797	7.5373	6.99868	15.2668	5.87052	14.5609	11.2019	-0.360535	1.05699	-0.431547	-0.0961088	1.11819	1.33321	-0.374637	protein_coding	MLO-like protein 4	-
LOC103933522	103933522	29.3803	29.0225	17.2253	27.4568	33.1067	28.6893	-0.0966143	0.188206	0.75144	-0.00591812	-0.762535	0.291456	-0.203403	protein_coding	receptor-like protein 2	-
LOC103950581	103950581	21.7577	21.5327	1.86089	11.6739	6.70023	11.5076	-0.896127	-1.68227	2.63257	-0.00543517	-3.52899	-0.779163	0.781596	protein_coding	probable calcium-binding protein CML27	-
LOC103950582	103950582	97.3422	113.164	11.6759	71.9576	36.7829	51.4643	-0.434585	-1.61998	2.14678	0.227006	-3.27917	-0.946387	0.487735	protein_coding	probable calcium-binding protein CML27	-
LOC103954461	103954461	0.606901	1.17062	4.50385	0.08479	0.302707	0.607745	-2.82263	-1.93958	-2.91226	0.951647	1.94054	1.84906	0.997348	lncRNA	uncharacterized LOC103954461	-
LOC103931972	103931972	38.9549	35.1674	54.4244	29.3252	40.1075	30.8892	-0.408804	0.188334	-0.804836	-0.136116	0.622768	0.473307	-0.375182	lncRNA	uncharacterized LOC103931972	-
-	novel.771	0.526537	1.97015	0.139509	1.0241	0.651911	2.34486	0.963663	-1.59126	4.09413	1.91088	-3.8404	-0.630935	1.84066	-	PF13855:Leucine rich repeat	-
LOC103947226	103947226	36.4395	46.0492	30.8187	37.2042	35.6212	43.5789	0.0315474	-0.370484	0.513747	0.34806	-0.587341	-0.0412657	0.29264	protein_coding	probable leucine-rich repeat receptor-like protein kinase At1g35710	-
LOC103967100	103967100	12.9487	16.2216	23.6064	9.88444	17.4256	15.9971	-0.388048	0.100288	-0.546726	0.339081	0.532228	0.839105	-0.119441	protein_coding	succinate dehydrogenase subunit 6, mitochondrial-like	-
LOC103967186	103967186	72.8695	64.6301	99.4751	55.9397	67.4525	68.0005	-0.381131	0.0612965	-0.535456	-0.160804	0.613644	0.292274	0.0133785	protein_coding	probable cytochrome c oxidase subunit 5C-3	-
LOC103962297	103962297	8.78627	19.2294	0.497719	2.83473	2.3663	6.24733	-1.63281	-3.02045	3.66471	1.13851	-5.27215	-0.237859	1.40459	protein_coding	calmodulin-binding protein 60 D-like, transcript variant X3	-
LOC103959391	103959391	36.0521	31.0149	42.1607	22.9937	31.8547	28.237	-0.647102	0.037936	-0.566334	-0.205183	0.435761	0.491473	-0.17334	protein_coding	uncharacterized LOC103959391	-
LOC103952941	103952941	28.7047	29.8635	6.69267	21.4308	12.3587	20.5191	-0.420213	-1.27106	1.63139	0.066039	-2.16584	-0.771893	0.733078	protein_coding	high-affinity nitrate transporter 3.2-like	-
LOC103943323	103943323	14.573	17.7612	8.6903	12.1033	10.3632	17.9331	-0.266056	-0.776633	1.06123	0.295243	-1.03891	-0.202236	0.793136	protein_coding	MACPF domain-containing protein CAD1	-
LOC103966919	103966919	14.6451	13.8659	35.7191	12.401	25.313	24.4428	-0.239838	0.868501	-0.532	-0.0683857	1.35864	1.05189	-0.0458999	protein_coding	uncharacterized LOC103966919	-
LOC103929679	103929679	108.357	85.5636	116.77	84.5322	90.3212	79.3596	-0.356999	0.0766713	-0.54339	-0.328754	0.441071	0.117124	-0.183434	protein_coding	20 kDa chaperonin, chloroplastic-like	-
LOC103962421	103962421	8.92961	14.0656	2.73239	9.78197	7.6193	11.8621	0.133569	-0.882725	2.1345	0.664012	-2.37311	-0.338412	0.639405	protein_coding	uncharacterized LOC103962421	-
LOC103954978	103954978	164.883	182.771	244.636	146.266	170.403	189.66	-0.172005	-0.101643	-0.353437	0.160188	0.412854	0.242164	0.157546	protein_coding	small ubiquitin-related modifier 1-like	-
LOC103933555	103933555	19.556	19.808	16.0539	19.657	17.5781	21.3147	0.00899441	-0.173533	0.424007	0.0300866	-0.312391	-0.13994	0.280714	protein_coding	protein transport protein SEC23-2-like, transcript variant X2	-
LOC103927692	103927692	0.270556	0.12942	2.48867	0.209623	0.12496	0.136534	-0.371904	-0.0542465	-4.17821	-1.03664	4.23389	-0.719032	0.131472	protein_coding	small ubiquitin-related modifier 1-like	-
LOC103951502	103951502	32.8374	54.2687	18.4932	22.9422	30.6432	35.1603	-0.516215	-0.824615	0.940468	0.734637	-1.56149	0.438902	0.202069	protein_coding	cellulose synthase-like protein D3, transcript variant X2	-
LOC108867030	108867030	3.1282	4.32337	1.20673	1.73133	1.57454	4.44852	-0.852657	-1.44986	1.89972	0.472134	-1.85453	-0.113998	1.49461	lncRNA	uncharacterized LOC108867030	-
LOC103954064	103954064	0.833069	1.75191	0.24855	0.659335	1.5112	2.63977	-0.337963	-0.212073	3.42075	1.08081	-2.82336	1.22068	0.808087	protein_coding	receptor-like protein 2	-
LOC103928318	103928318	28.2403	31.1409	41.9217	25.7234	33.4782	28.786	-0.133687	0.103823	-0.528963	0.152502	0.421542	0.401903	-0.215478	protein_coding	UDP-N-acetylglucosamine transferase subunit ALG13 homolog	-
LOC103931363	103931363	8.62031	11.4864	7.38526	6.84046	14.1386	14.0475	-0.332248	0.300916	0.940466	0.423074	-0.644092	1.06871	-0.00913992	protein_coding	plant intracellular Ras-group-related LRR protein 7-like, transcript variant X2	-
LOC103945129	103945129	6.09729	5.70219	3.69421	6.87729	6.18914	5.23839	0.175689	0.117384	0.516911	-0.0851193	-0.632978	-0.130902	-0.237551	protein_coding	putative E3 ubiquitin-protein ligase LIN	-
LOC103941405	103941405	2.48316	3.91287	1.83858	1.37398	2.83267	4.88329	-0.850605	-0.466558	1.42378	0.666162	-1.09738	1.06354	0.78538	protein_coding	xyloglucan glycosyltransferase 4-like	-
LOC103952390	103952390	47.9391	55.3686	9.35487	39.6727	17.8696	23.8691	-0.271965	-1.6313	1.36721	0.217544	-2.57318	-1.12877	0.419798	protein_coding	uncharacterized LOC103952390	-
LOC103951159	103951159	47.5054	45.8078	79.3321	20.9198	38.8506	36.6648	-1.18235	-0.239966	-1.10018	-0.0402647	0.784193	0.914904	-0.0809364	protein_coding	pathogen-related protein-like, transcript variant X1	-
LOC103950823	103950823	33.1848	39.7184	11.3639	24.0548	27.3916	23.1049	-0.463108	-0.535564	1.03802	0.268882	-1.81291	0.209343	-0.244061	protein_coding	uncharacterized LOC103950823, transcript variant X1	-
LOC103944153	103944153	1.91786	2.91495	0.621076	0.860119	1.75069	6.85017	-1.15758	-0.731792	3.48506	0.61035	-2.24507	1.04837	1.97109	protein_coding	MLO-like protein 6	-
LOC103945689	103945689	50.3681	42.529	7.26579	11.3342	102.556	48.9452	-2.14827	1.26953	2.76367	-0.230021	-2.55173	3.19973	-1.06458	protein_coding	lipid transfer-like protein VAS	-
LOC103967238	103967238	0.137528	0.512583	0.031168	0.0399167	0.640211	0.938872	-1.79384	0.32739	4.91404	1.90098	-4.03521	4.03721	0.553181	pseudogene	-	-
-	novel.1383	25.4138	23.1859	34.1334	30.1387	23.4868	20.9018	0.246999	0.0195514	-0.698002	-0.121266	0.551379	-0.337328	-0.168018	-	-	-
LOC103929281	103929281	292.222	317.971	554.786	286.607	284.692	278.847	-0.0269366	-0.161721	-0.978632	0.13418	0.794872	0.0122334	-0.0276689	protein_coding	dormancy-associated protein homolog 4-like	-
LOC103937176	103937176	498.572	634.424	345.803	367.616	542.685	711.575	-0.43883	-0.225083	1.05476	0.357832	-0.883818	0.583226	0.394368	protein_coding	calmodulin-7	-
LOC103964869	103964869	21.6966	20.1466	25.406	17.0809	22.7981	18.8942	-0.344152	0.176834	-0.412058	-0.0952281	0.32603	0.438314	-0.267685	protein_coding	molybdopterin biosynthesis protein CNX1-like	-
LOC103938539	103938539	19.4124	21.6709	29.2669	17.6775	26.5344	22.6569	-0.133969	0.290432	-0.353822	0.171077	0.424559	0.607447	-0.223804	protein_coding	E3 ubiquitin-protein ligase At1g63170-like	-
LOC103947818	103947818	13.2231	11.7177	18.9503	13.2814	16.4853	14.5816	0.00752095	0.490601	-0.364727	-0.161629	0.684371	0.333406	-0.175153	protein_coding	uncharacterized LOC103947818, transcript variant X1	-
LOC103940899	103940899	16.0766	13.6519	22.8852	17.6817	14.1849	16.1723	0.138328	0.0535871	-0.483965	-0.223901	0.735763	-0.296282	0.19373	protein_coding	prohibitin-1, mitochondrial-like	-
LOC103942499	103942499	28.2168	31.2837	36.9033	29.6447	32.7191	30.6653	0.0722929	0.0627519	-0.25317	0.161018	0.230038	0.164068	-0.0909993	protein_coding	coronatine-insensitive protein 1-like	-
LOC103946511	103946511	73.9059	74.5328	102.985	61.0376	87.1478	74.2947	-0.275126	0.224531	-0.457148	0.0243253	0.458531	0.535753	-0.227411	protein_coding	DNA-directed RNA polymerases II, IV and V subunit 12-like	-
LOC103951662	103951662	7.60808	6.29766	9.67444	8.77704	5.61957	5.42059	0.207878	-0.16809	-0.821177	-0.258799	0.61184	-0.622425	-0.0463957	protein_coding	branched-chain-amino-acid aminotransferase 2, chloroplastic-like	-
LOC103957490	103957490	305.595	244.352	658.557	252.589	391.177	454.457	-0.273671	0.677592	-0.521402	-0.310652	1.42219	0.652714	0.218868	protein_coding	BURP domain protein RD22-like	-
LOC103943290	103943290	44.4884	104.466	19.9713	30.5454	24.2329	25.767	-0.541128	-2.10803	0.382179	1.24115	-2.39567	-0.312703	0.0919506	protein_coding	cellulose synthase-like protein D3	-
LOC103943292	103943292	82.833	86.4307	112.09	65.3738	99.4943	86.7253	-0.340823	0.202538	-0.357409	0.0728126	0.36774	0.62796	-0.196134	protein_coding	NADH dehydrogenase [ubiquinone] iron-sulfur protein 6, mitochondrial	-
LOC103964798	103964798	4.74583	6.89119	2.62697	3.85546	6.68746	5.5999	-0.298778	-0.0438965	1.10893	0.548655	-1.39898	0.816335	-0.250525	lncRNA	uncharacterized LOC103964798, transcript variant X1	-
LOC103937651	103937651	7.36124	6.70684	10.2222	6.43459	7.03574	6.56918	-0.192983	0.068397	-0.623594	-0.123692	0.599484	0.150341	-0.0972158	protein_coding	folate-biopterin transporter 1, chloroplastic-like, transcript variant X1	-
LOC103929873	103929873	3.58107	1.931	6.55509	2.85131	2.17714	1.79332	-0.327172	0.174083	-1.85417	-0.881561	1.75489	-0.368447	-0.278289	protein_coding	uncharacterized LOC103929873	-
LOC103965261	103965261	1.37195	0.596364	2.33327	1.97749	0.282523	0.413419	0.531312	-1.08266	-2.4731	-1.1875	1.95721	-2.78719	0.562525	protein_coding	protein S-acyltransferase 8-like, transcript variant X1	-
LOC103949060	103949060	72.5745	276.975	8.19899	50.1553	32.4331	13.3025	-0.531761	-3.09247	0.71401	1.94138	-5.08687	-0.608323	-1.28064	protein_coding	uncharacterized LOC103949060	-
LOC103953410	103953410	12.4969	14.449	18.9094	12.8532	13.3502	11.9525	0.0426024	-0.115804	-0.649064	0.222085	0.380559	0.0760675	-0.157324	protein_coding	poly(U)-specific endoribonuclease-B-like	-
LOC103937437	103937437	0.109307	0.224248	1.98957	0.118811	0.154322	0.139256	0.115924	-0.531602	-3.80596	1.03295	3.15571	0.400678	-0.12364	protein_coding	IMPACT family member YvyE-like	-
LOC103943106	103943106	27.8293	22.4787	32.157	25.0601	23.0282	22.2299	-0.149697	0.0335819	-0.517453	-0.296537	0.508791	-0.100695	-0.0465409	protein_coding	zinc finger protein 4-like	-
LOC103946558	103946558	3.51111	2.2132	5.43004	2.51178	2.28315	1.55723	-0.485334	0.0417436	-1.77365	-0.65422	1.28676	-0.115061	-0.537626	protein_coding	uncharacterized LOC103946558	-
LOC103944439	103944439	11.345	11.1118	7.50889	10.9217	9.88644	11.232	-0.0539037	-0.168987	0.594266	-0.0192453	-0.572765	-0.121673	0.184861	protein_coding	uncharacterized LOC103944439	-
LOC103947271	103947271	4.60597	6.61839	15.1278	5.76506	5.98287	6.39305	0.325442	-0.147634	-1.23134	0.536278	1.18388	0.0751193	0.0968228	protein_coding	probable 6-phosphogluconolactonase 2	-
LOC103941894	103941894	4.65057	5.77502	2.90844	4.06625	5.0357	6.50622	-0.191949	-0.198485	1.17636	0.323916	-0.999268	0.329548	0.37079	protein_coding	protein SPIRRIG-like	-
LOC103951057	103951057	20.8289	32.8413	10.3674	14.9191	17.3826	18.8712	-0.479976	-0.917403	0.876769	0.667302	-1.6711	0.242605	0.119224	protein_coding	uncharacterized protein At5g19025-like	-
LOC103927664	103927664	43.1885	47.4891	58.1571	43.7159	50.5107	46.1114	0.0182959	0.0873543	-0.320044	0.148993	0.283715	0.230321	-0.127921	protein_coding	F-box protein PP2-A15, transcript variant X1	-
LOC103940969	103940969	8.8561	6.77966	9.94978	7.2203	7.88249	6.90469	-0.293393	0.21574	-0.511107	-0.374299	0.546672	0.147502	-0.186067	protein_coding	non-structural maintenance of chromosomes element 4 homolog A-like	-
LOC103940571	103940571	223.266	211.814	435.974	147.344	365.942	364.828	-0.598648	0.787333	-0.243195	-0.0633383	1.03318	1.33412	-0.00165819	protein_coding	3-ketoacyl-CoA synthase 20-like	-
LOC103940373	103940373	8.23752	9.92676	7.45398	8.33922	10.2052	12.178	0.019572	0.0390464	0.722434	0.280561	-0.422395	0.312308	0.25621	protein_coding	conserved oligomeric Golgi complex subunit 1-like, transcript variant X1	-
LOC103967038	103967038	5.15826	8.49847	2.56732	4.24481	4.22882	22.1731	-0.281231	-1.00488	3.12944	0.729091	-1.73039	0.0178674	2.39413	protein_coding	squalene monooxygenase-like	-
-	novel.614	47.4293	39.1495	53.6921	37.0386	47.7329	36.5962	-0.355607	0.285229	-0.54149	-0.265518	0.449038	0.387625	-0.382309	-	PF15879:NADH-ubiquinone oxidoreductase MWFE subunit	-
LOC103932842	103932842	17.3347	13.2	22.54	13.0233	13.6278	14.8645	-0.412076	0.04608	-0.588532	-0.382372	0.764039	0.0877996	0.126444	lncRNA	uncharacterized LOC103932842	-
LOC103949105	103949105	57.0019	55.9657	72.5039	50.3259	55.5947	55.9747	-0.178762	-0.0116584	-0.359624	-0.0137427	0.364724	0.165431	0.0119378	protein_coding	VAMP-like protein YKT61	-
LOC103951242	103951242	0.416728	0.463739	1.91361	1.08739	0.797409	0.366805	1.38555	0.792307	-2.37691	0.158311	2.04173	-0.425605	-1.12304	protein_coding	zinc transport protein ZntB-like, transcript variant X1	-
LOC103951553	103951553	8.63815	10.6491	16.4261	10.9952	7.34382	9.83751	0.34923	-0.540224	-0.72341	0.31461	0.614701	-0.561238	0.424937	protein_coding	UNC93-like protein 1	-
LOC103936041	103936041	532.822	560.878	167.444	279.525	235.497	240.57	-0.929613	-1.25116	0.536377	0.0839406	-1.75237	-0.225975	0.0345639	protein_coding	glycine-rich protein A3-like	-
LOC103958195	103958195	4.92397	6.06586	2.22874	6.66419	9.01489	7.87609	0.43773	0.574131	1.83359	0.30873	-1.44908	0.457259	-0.195834	protein_coding	probable membrane-associated kinase regulator 5	-
LOC103928245	103928245	15.0928	10.9471	18.3876	15.8148	13.7352	13.387	0.0686501	0.32558	-0.443752	-0.451004	0.740752	-0.182106	-0.0331087	protein_coding	S-adenosylmethionine synthase 2-like	-
LOC103944127	103944127	44.8015	53.3206	67.1916	43.0584	51.1078	42.4121	-0.0560478	-0.0633526	-0.648869	0.263608	0.324912	0.269018	-0.265493	protein_coding	magnesium-chelatase subunit ChlI, chloroplastic-like	-
LOC103937987	103937987	79.2254	67.2064	30.469	67.6411	87.0765	108.915	-0.227625	0.373869	1.85319	-0.228124	-1.14973	0.385734	0.326043	protein_coding	ferredoxin--nitrite reductase, chloroplastic	-
LOC103966697	103966697	148.7	259.082	54.2168	68.4421	105.27	130.359	-1.11817	-1.29866	1.27853	0.810987	-2.26425	0.642556	0.312427	protein_coding	cysteine proteinase inhibitor B-like	-
LOC103937607	103937607	13.6179	0.634067	13.5313	6.72359	6.48184	0.804358	-1.01854	3.35037	-4.07347	-4.41043	4.40386	-0.0349025	-3.01444	protein_coding	60S ribosomal protein L30	-
LOC103941008	103941008	9.55962	13.2888	7.0612	9.60006	10.8504	12.919	0.00768449	-0.292615	0.885204	0.485329	-0.920251	0.198089	0.252994	protein_coding	uncharacterized LOC103941008, transcript variant X1	-
LOC103958115	103958115	9.22966	6.68825	0.123446	2.04881	0.239272	1.81816	-2.16871	-4.80131	3.9028	-0.457433	-5.77913	-3.07538	2.92829	protein_coding	(3S,6E)-nerolidol synthase 1-like	-
LOC103931571	103931571	30.9201	30.4542	58.6605	38.1245	37.3517	30.7355	0.302788	0.292319	-0.917509	-0.0103594	0.937004	-0.0076003	-0.278531	protein_coding	uncharacterized LOC103931571	-
LOC103941242	103941242	3.87899	5.02858	2.04506	1.71849	0.810853	0.456362	-1.17037	-2.6296	-2.13746	0.386701	-1.2946	-1.0624	-0.809967	protein_coding	TLD domain-containing protein 1-like	-
LOC103953447	103953447	21.0935	22.017	18.1086	21.6323	20.4034	23.5064	0.0377769	-0.111072	0.389556	0.0733244	-0.289822	-0.0629564	0.205811	protein_coding	la-related protein 1C-like	-
LOC103957110	103957110	42.2725	35.5314	69.8265	31.5134	48.0619	44.224	-0.422709	0.433605	-0.644376	-0.237603	0.966169	0.630368	-0.117029	protein_coding	tocopherol cyclase, chloroplastic-like	-
LOC103936983	103936983	227.057	209.958	308.797	178.84	220.108	214.858	-0.343485	0.0676619	-0.509804	-0.101083	0.54893	0.321414	-0.03225	lncRNA	uncharacterized LOC103936983	-
LOC103951617	103951617	44.8814	53.6504	25.3599	40.9192	36.2479	36.2321	-0.132116	-0.566164	0.529952	0.268229	-1.08969	-0.153192	0.00233786	protein_coding	molybdate-anion transporter-like	-
LOC103953133	103953133	11.3828	10.5623	14.4873	11.2127	10.291	10.9126	-0.0207716	-0.0386648	-0.393611	-0.0953829	0.44633	-0.101867	0.0878703	protein_coding	transcription initiation factor TFIID subunit 10-like, transcript variant X3	-
LOC103934839	103934839	71.2354	82.431	99.8613	76.4662	79.4589	80.3222	0.103094	-0.0543511	-0.300515	0.222293	0.268739	0.0772225	0.0178717	protein_coding	mitochondrial outer membrane protein porin of 34 kDa	-
LOC103963431	103963431	67.1109	115.073	79.3092	104.728	124.193	145.077	0.643843	0.107914	0.885886	0.791422	-0.545752	0.267543	0.226379	protein_coding	enolase	-
LOC103928135	103928135	13.1634	16.6963	5.59821	8.15512	9.45942	10.9708	-0.689078	-0.818829	0.985527	0.353063	-1.586	0.235291	0.215897	protein_coding	glycerophosphodiester phosphodiesterase GDPDL3-like	-
LOC103967483	103967483	8.01376	6.28193	8.91985	8.62898	6.69737	6.17863	0.108365	0.0906373	-0.513717	-0.338925	0.497716	-0.344282	-0.111159	protein_coding	nuclear pore complex protein NUP96-like	-
LOC103963848	103963848	9.59884	12.4807	23.0554	9.11217	14.733	16.9368	-0.0732616	0.239206	-0.431083	0.390072	0.878152	0.714494	0.203459	protein_coding	capsanthin/capsorubin synthase, chromoplastic-like	-
LOC103940937	103940937	4.07783	4.36312	8.43926	3.33415	4.38705	4.0396	-0.288565	0.00744187	-1.04669	0.107701	0.946728	0.416105	-0.114253	protein_coding	uncharacterized LOC103940937	-
LOC103941087	103941087	26.6234	29.1262	39.698	28.8244	32.0811	28.1855	0.115326	0.137812	-0.47813	0.141496	0.437682	0.176325	-0.182463	protein_coding	protein LIGHT-DEPENDENT SHORT HYPOCOTYLS 10-like, transcript variant X2	-
LOC103966938	103966938	30.1877	27.8739	39.7524	31.8018	28.1702	27.0492	0.0761036	0.0149082	-0.54333	-0.103079	0.505429	-0.152963	-0.0564328	protein_coding	NADH dehydrogenase [ubiquinone] 1 beta subcomplex subunit 9-like, transcript variant X1	-
-	novel.581	8.99075	9.12371	12.9954	10.6518	8.8608	7.46921	0.24436	-0.0425874	-0.7831	0.0329429	0.503261	-0.242863	-0.240754	-	-	-
LOC103935584	103935584	15.7605	16.0159	20.8849	18.0843	16.6083	13.5521	0.198816	0.0508469	-0.60815	0.035407	0.374679	-0.100582	-0.288513	protein_coding	uncharacterized LOC103935584	-
LOC103964642	103964642	72.199	58.4763	74.8317	58.7392	58.5154	58.5348	-0.296861	-0.000800564	-0.342167	-0.291846	0.348242	0.0163505	0.00225447	protein_coding	RING-box protein 1a	-
LOC103967045	103967045	155.95	392.212	9.22571	114.474	24.6328	29.5544	-0.444483	-3.99187	1.69536	1.34008	-5.41809	-2.19508	0.266029	protein_coding	classical arabinogalactan protein 1-like	-
LOC103958619	103958619	19.5998	24.3906	0.234729	8.74535	4.76534	22.431	-1.16273	-2.35407	6.60037	0.322345	-6.70952	-0.855795	2.23969	protein_coding	omega-3 fatty acid desaturase, chloroplastic	-
LOC103953279	103953279	5.9945	6.84939	3.29595	4.92732	5.17482	6.17919	-0.28186	-0.403384	0.918073	0.202397	-1.06206	0.0933008	0.255738	protein_coding	mediator of RNA polymerase II transcription subunit 1-like	-
LOC103956762	103956762	28.3428	31.0402	68.8623	20.8091	47.5446	44.7637	-0.445238	0.614878	-0.608499	0.141944	1.14263	1.21421	-0.0858331	protein_coding	uncharacterized LOC103956762	-
LOC103954008	103954008	48.847	52.293	75.5067	58.0497	50.9752	47.4264	0.250327	-0.0385546	-0.656621	0.110848	0.521244	-0.165848	-0.100956	protein_coding	formate--tetrahydrofolate ligase, transcript variant X1	-
LOC103964311	103964311	14.5734	16.977	12.5161	11.6182	12.9854	16.6577	-0.325568	-0.38809	0.42667	0.231673	-0.448442	0.181974	0.361067	protein_coding	uncharacterized LOC103964311, transcript variant X1	-
LOC103946945	103946945	408.082	681.523	65.8659	265.43	237.574	368.924	-0.619496	-1.51899	2.49932	0.749087	-3.37972	-0.139271	0.639436	protein_coding	probable calcium-binding protein CML27	-
LOC103930490	103930490	50.9622	52.786	68.1614	47.4677	48.0216	54.2922	-0.101846	-0.136547	-0.315171	0.0619472	0.361438	0.0387529	0.179444	protein_coding	60S ribosomal protein L22-3, transcript variant X2	-
LOC103964293	103964293	13.2904	13.591	23.3352	10.7433	16.693	13.139	-0.306211	0.296767	-0.817704	0.0435211	0.772499	0.658079	-0.345044	protein_coding	uncharacterized LOC103964293	-
LOC103938861	103938861	132.122	113.101	155.766	136.279	119.852	114.146	0.0451321	0.083188	-0.434727	-0.212741	0.453503	-0.163354	-0.0676634	protein_coding	40S ribosomal protein S30	-
LOC103946501	103946501	4.86794	6.91132	2.23298	4.01601	3.24236	7.38628	-0.27554	-1.09108	1.74082	0.516143	-1.63848	-0.286843	1.18775	protein_coding	uncharacterized LOC103946501	-
LOC103937775	103937775	108.008	90.6431	117.144	95.8358	96.3119	86.8089	-0.171746	0.0865085	-0.41931	-0.240962	0.362167	0.0290166	-0.147951	protein_coding	60S ribosomal protein L37-3	-
-	novel.477	19.0406	26.2616	9.91879	16.5225	21.0134	27.6638	-0.203236	-0.323164	1.49431	0.47428	-1.41287	0.368289	0.399188	-	-	-
-	novel.472	65.522	59.5229	77.1406	61.9356	66.0345	55.0472	-0.0799857	0.147098	-0.47174	-0.125713	0.365253	0.11398	-0.259121	-	PF02140:Galactose binding lectin domain	-
LOC103928752	103928752	7.88782	10.2343	6.6687	6.34046	11.2753	10.0612	-0.313413	0.138664	0.610046	0.387455	-0.627849	0.852023	-0.160771	protein_coding	uncharacterized LOC103928752, transcript variant X1	-
LOC103936205	103936205	38.1675	41.457	49.9985	40.972	40.6814	40.1343	0.103514	-0.0295335	-0.30281	0.131758	0.261687	0.0112522	-0.0170787	protein_coding	receptor-like protein kinase HSL1	-
LOC103929408	103929408	244.722	218.722	299.728	246.87	212.763	221.987	0.0135812	-0.0410338	-0.418932	-0.149829	0.446097	-0.19279	0.0642208	protein_coding	peroxiredoxin-2B-like	-
LOC103960494	103960494	26.3203	24.3045	32.3086	23.6639	21.2279	19.9744	-0.15184	-0.197141	-0.678713	-0.102757	0.402362	-0.135446	-0.0845734	protein_coding	phosphoglucomutase, chloroplastic	-
LOC103955970	103955970	91.5126	94.6339	129.813	73.072	112.307	100.946	-0.323356	0.246482	-0.348448	0.0605518	0.447943	0.641658	-0.150714	protein_coding	40S ribosomal protein S12-like	-
LOC103942396	103942396	103.381	180.628	10.537	69.8184	23.2952	22.9651	-0.564966	-2.95505	1.13644	0.81452	-4.1076	-1.56199	-0.0169177	protein_coding	nematode resistance protein-like HSPRO2	-
LOC103946673	103946673	33.4657	35.0817	49.0493	35.1586	35.4845	31.604	0.0722883	0.0153456	-0.618622	0.08034	0.475007	0.0351087	-0.163009	protein_coding	cell differentiation protein RCD1 homolog	-
LOC103940095	103940095	6.4747	6.54362	3.53375	8.58625	8.25035	11.525	0.408027	0.331083	1.72069	0.0276422	-0.898408	-0.0362561	0.485338	protein_coding	uncharacterized LOC103940095, transcript variant X2	-
LOC103940094	103940094	13.4426	14.3429	5.62048	15.1963	15.8083	12.7237	0.178116	0.139527	1.19162	0.104694	-1.35719	0.0785117	-0.308423	protein_coding	thioredoxin O, mitochondrial-like	-
LOC103951409	103951409	187.979	187.48	245.284	149.029	207.039	160.849	-0.334066	0.142444	-0.594764	0.00838574	0.379758	0.496051	-0.361034	protein_coding	small ubiquitin-related modifier 1	-
LOC103949595	103949595	30.0618	30.2187	75.1745	27.693	45.9488	34.7877	-0.118493	0.604139	-1.09595	0.0187918	1.30774	0.753131	-0.396919	protein_coding	dCTP pyrophosphatase 1-like	-
LOC103948972	103948972	11.973	13.8542	9.59607	14.3699	12.8204	13.5313	0.264158	-0.113441	0.509839	0.221898	-0.535742	-0.142974	0.082507	protein_coding	uncharacterized LOC103948972	-

## Sheet: Table S2
Function	Term	Gene ID	Gene	Annoated function in Pyrus x bretschneideri	FPKM						log2FoldChange
					Xinli 7			Xinqihong			Xinqihong vs Xinli 7			Xinli 7		Xinqihong
					87	107	127	87	107	127	87	107	127	107 vs 87	127 vs 107	107 vs 87	127 vs 107
synthesis	F3H	103952304	LOC103952304	flavonoid 3',5'-hydroxylase 1-like	0.440269	0.45958	3.03048	0.153732	0.54382	0.943604	-1.52108	0.235847	2.62088	0.0835812	2.6968	-1.67864	0.790957
	ANR	103957769	LOC103957769	anthocyanidin reductase-like	36.9127	40.1717	26.2781	30.9602	35.5063	34.9258	-0.252406	-0.178843	0.177511	0.132659	-0.619125	0.423918	-0.0199041
transcription factor	MYB	103956513	LOC103956513	myb family transcription factor EFM-like, transcript variant X2	4.47337	6.32825	9.62921	1.84742	4.11815	4.7236	-1.27683	-0.618436	-1.0117	0.513143	0.599368	1.18102	0.202337
	bHLH	103936945	LOC103936945	transcription factor bHLH130-like	2.00506	1.87241	4.21958	3.25536	1.70773	1.82588	0.698156	-0.129857	-1.19591	-0.0910022	1.16704	-0.90738	0.0976576
		103938169	LOC103938169	transcription factor bHLH92-like	3.14964	6.71186	0.0267418	0.195563	0.42274	1.47315	-3.99871	-3.98233	5.51438	1.09876	-7.69674	1.13003	1.79609
		103955840	LOC103955840	transcription factor PIF3-like, transcript variant X3	78.8102	74.6002	94.014	99.281	69.9949	57.4525	0.334225	-0.0944229	-0.696553	-0.0671903	0.325415	-0.48231	-0.282773
		103934546	LOC103934546	bHLH145-like	21.9022	25.7583	19.3423	17.3524	30.1228	24.8542	-0.3351	0.22433	0.376884	0.246196	-0.422984	0.817203	-0.274451
		103954833	LOC103954833	transcription factor EGL1-like	0.708838	1.00523	2.32063	1.03351	0.823592	0.968027	0.541767	-0.291453	-1.24158	0.513478	1.19819	-0.304961	0.238154
	WD40	103946584	LOC103946584	polycomb group protein FIE2-like	14.6913	12.8175	18.6146	12.5423	11.8935	13.0595	-0.22776	-0.110605	0.0611816	-0.183654	0.530522	-0.498445	0.137927
		103967585	LOC103967585	THO complex subunit 3	10.0273	9.10909	14.1225	7.89427	8.94733	8.89814	-0.343648	-0.0280144	0.171395	-0.125374	0.622819	-0.654462	-0.00793174
		103943058	LOC103943058	WD repeat-containing protein 53	13.0168	11.6262	15.356	13.1929	12.3048	11.3813	0.0204236	0.0788214	-0.210173	-0.149954	0.392522	-0.417647	-0.108697
	WRKY	103956875	LOC103956875	probable WRKY transcription factor 23	15.7138	17.7989	6.85493	9.94458	13.9549	14.2655	-0.659162	-0.351099	1.06899	0.189548	-1.38192	0.510069	0.0353682
	RAV	103929223	LOC103929223	AP2/ERF and B3 domain-containing transcription factor RAV1-like	73.532	155.2	70.7058	50.7846	118.193	105.798	-0.532768	-0.393881	0.595291	1.08784	-1.14243	1.24058	-0.156954
	bZIP	103967176	LOC103967176	bZIP transcription factor 53-like	57.9212	50.8538	35.1472	53.2742	38.1594	48.7829	-0.119791	-0.415235	0.486342	-0.176192	-0.541236	-0.459624	0.355912
		103961780	LOC103961780	bZIP transcription factor 60	156.487	188.903	49.1759	102.671	78.2302	71.3289	-0.606849	-1.27188	0.550362	0.281934	-1.94953	-0.370571	-0.130735
	HST	103943094	LOC103943094	heat stress transcription factor A-8, transcript variant X3	18.2114	17.9646	10.5432	14.7405	12.327	16.1141	-0.303485	-0.542894	0.626133	-0.00901317	-0.777346	-0.236239	0.387618
		103941889	LOC103941889	heat stress transcription factor A-6b-like, transcript variant X2	1.90035	2.65961	4.17673	1.06429	3.04661	2.63127	-0.831873	0.194389	-0.648683	0.496589	0.642492	1.53576	-0.206073
		103960239	LOC103960239	heat stress transcription factor A-4c-like, transcript variant X3	8.66449	10.2842	6.79148	5.89196	7.69074	11.9671	-0.555761	-0.41944	0.829315	0.259155	-0.604543	0.406346	0.639504
transcription factor	3HCDH_N	103932854	LOC103932854	3-hydroxybutyryl-CoA dehydrogenase	22.5018	21.6265	29.0431	20.4263	24.5551	21.1125	-0.138318	0.182285	-0.445638	-0.0459527	0.418045	0.287064	-0.214314
	4HBT	103950342	LOC103950342	1,4-dihydroxy-2-naphthoyl-CoA thioesterase 1	74.3361	76.0264	46.3182	59.7299	56.585	67.9022	-0.314927	-0.425592	0.565503	0.0426556	-0.722484	-0.0561639	0.26507
	AAA	103955130	LOC103955130	ATP-dependent zinc metalloprotease FTSH 2, chloroplastic	148.006	120.336	157.205	125.345	116.42	110.402	-0.238517	-0.0497134	-0.496087	-0.28638	0.377352	-0.0847693	-0.0740251
		103927206	LOC103927206	AAA-ATPase At2g46620-like	6.49583	9.2576	3.85934	5.4183	5.0575	7.1735	-0.259475	-0.870618	0.9093	0.520959	-1.2696	-0.0776788	0.507916
	Abhydrolase_1	103943405	LOC103943405	putative aminoacrylate hydrolase RutD	1.63348	3.11525	0.671144	1.66546	2.05788	6.25845	0.0274213	-0.598367	3.23475	0.941318	-2.21428	0.329091	1.60468
		103945208	LOC103945208	probable N-acetyltransferase HLS1	6.26119	8.01459	19.1	5.38732	10.1984	12.4725	-0.21564	0.347826	-0.600361	0.36733	1.24586	0.942329	0.293788
	Aconitase	103936700	LOC103936700	aconitate hydratase 1	57.0837	59.7742	71.1751	58.6702	64.0719	58.96	0.040842	0.0985327	-0.257281	0.0788686	0.243285	0.148749	-0.117019
		103929578	LOC103929578	aconitate hydratase 1-like	22.0666	26.6067	52.1241	23.7859	25.3876	30.124	0.109966	-0.0686015	-0.776519	0.282241	0.961543	0.115245	0.249767
		103953436	LOC103953436	aconitate hydratase 1-like	9.49601	8.89863	21.3215	8.40447	9.66817	10.4064	-0.175577	0.118268	-1.02043	-0.0819683	1.25279	0.224088	0.109462
	ADH_zinc_N	103956039	LOC103956039	2-alkenal reductase (NADP(+)-dependent)-like	91.6904	82.758	103.62	83.7764	94.1281	76.6357	-0.129169	0.184685	-0.421444	-0.136435	0.31652	0.18985	-0.293701
		103932652	LOC103932652	quinone oxidoreductase-like, transcript variant X1	25.3139	28.4515	37.6194	22.7003	27.5219	29.1127	-0.155883	-0.0489593	-0.356744	0.180485	0.394441	0.299273	0.0823732
	Aldose_epim	103943737	LOC103943737	putative glucose-6-phosphate 1-epimerase, transcript variant X1	57.8891	48.742	64.8385	59.6887	56.5169	52.1056	0.045176	0.211024	-0.301531	-0.235385	0.403192	-0.0570536	-0.114591
		103946927	LOC103946927	aldose 1-epimerase-like	38.5606	37.9195	50.1577	34.0068	41.0037	34.6273	-0.179969	0.111358	-0.519679	-0.0116255	0.395357	0.291622	-0.239829
	Aa_trans	103946611	LOC103946611	probable sodium-coupled neutral amino acid transporter 6	25.35	21.1936	31.4375	19.7917	19.1726	17.5696	-0.355344	-0.145062	-0.82394	-0.246775	0.560941	-0.024545	-0.12203
	Acid_phosphat_A	103937111	LOC103937111	multiple inositol polyphosphate phosphatase 1, transcript variant X2	74.9027	52.4678	21.4531	43.6016	32.0291	29.7144	-0.779365	-0.711836	0.483393	-0.503282	-1.29822	-0.423381	-0.105667
	ADH_N	103966630	LOC103966630	L-idonate 5-dehydrogenase-like	314.975	294.855	370.688	323.123	247.7	197.116	0.0379828	-0.253331	-0.897552	-0.082239	0.321983	-0.361638	-0.32689
	Aldo_ket_red	103954412	LOC103954412	perakine reductase-like	16.6756	21.3866	32.5987	12.7976	23.0412	22.1042	-0.380671	0.105096	-0.547002	0.371781	0.598715	0.870215	-0.0584184
	AMP-binding	103953111	LOC103953111	long chain acyl-CoA synthetase 1, transcript variant X3	84.0051	70.8343	150.504	67.4152	106.905	98.1019	-0.316339	0.592565	-0.60363	-0.233707	1.07895	0.68685	-0.12094
	B3	103961213	LOC103961213	B3 domain-containing transcription repressor VAL2, transcript variant X1	4.15022	4.97025	3.21664	3.14531	3.64966	5.18404	-0.397756	-0.444481	0.699663	0.270779	-0.633601	0.236131	0.507968
	Bromodomain	103957722	LOC103957722	transcription initiation factor TFIID subunit 1-like, transcript variant X1	2.47488	3.69849	1.49414	3.51399	1.7396	3.45687	0.505414	-1.09166	1.22779	0.590271	-1.32042	-0.990695	0.991839
	BTB	103947404	LOC103947404	BTB/POZ domain and ankyrin repeat-containing protein NPR2-like, transcript variant X2	38.0754	50.4253	22.403	27.3705	31.7401	28.3396	-0.475194	-0.667712	0.352454	0.415285	-1.17863	0.235042	-0.160594
	C2	103940563	LOC103940563	protein SRC2 homolog	1.518	1.90115	0.493056	1.17793	1.23028	2.31238	-0.361654	-0.625552	2.24197	0.333682	-1.94403	0.082681	0.919563
		103943197	LOC103943197	tricalbin-3, transcript variant X2	25.0655	51.1409	7.00601	11.182	10.8527	17.0374	-1.16312	-2.23559	1.29663	1.03808	-2.87627	-0.0219676	0.653792
		103938656	LOC103938656	FT-interacting protein 1-like	49.9654	100.358	13.0489	24.685	27.5748	35.2685	-1.01637	-1.86378	1.45047	1.01586	-2.95188	0.181145	0.358511
		103931542	LOC103931542	C2 domain-containing protein At1g53590-like, transcript variant X3	90.9709	145.438	42.6769	51.6626	58.6365	77.5367	-0.815231	-1.31016	0.875119	0.686369	-1.77747	0.203951	0.406786
	CN_hydrolase	103966370	LOC103966370	bifunctional nitrilase/nitrile hydratase NIT4A	28.5337	25.3706	40.8988	25.1456	30.6617	28.374	-0.181438	0.271711	-0.512427	-0.157415	0.680231	0.308021	-0.108631
		103961531	LOC103961531	omega-amidase, chloroplastic-like	3.07513	4.17458	6.64106	3.4007	4.59102	3.83687	0.144931	0.136586	-0.776068	0.450123	0.66354	0.454753	-0.254692
	CSD	103932384	LOC103932384	glycine-rich protein 2-like	165.394	141.565	187.629	118.263	151.64	137.335	-0.482838	0.0983778	-0.436262	-0.212898	0.398547	0.380402	-0.140727
		103967809	LOC103967809	cold shock protein 1, transcript variant X2	22.8382	23.6137	34.7407	19.0182	25.106	19.0345	-0.262763	0.0874982	-0.854403	0.0602781	0.548195	0.421964	-0.39704
	CTP_transf_2	103939511	LOC103939511	choline-phosphate cytidylyltransferase 2-like	82.4264	102.934	60.5802	73.5315	85.6968	92.9674	-0.163718	-0.264518	0.631218	0.331267	-0.772748	0.242476	0.121088
		103934798	LOC103934798	ethanolamine-phosphate cytidylyltransferase-like, transcript variant X1	36.8062	31.8273	40.6133	37.9184	36.309	28.8368	0.0440579	0.188616	-0.481064	-0.198672	0.343765	-0.0409909	-0.330896
	CBS	103952561	LOC103952561	CBS domain-containing protein CBSCBSPB3-like, transcript variant X2	50.6399	51.9729	73.3181	51.0836	57.0181	56.9104	0.0139861	0.132198	-0.351299	0.049847	0.487893	0.180129	0.000300752
	CH	103955033	LOC103955033	fimbrin-5, transcript variant X2	13.8754	16.5364	2.69311	10.822	7.21277	5.88694	-0.357117	-1.19605	1.1431	0.261848	-2.62635	-0.564277	-0.292332
	Complex1_17_2kD	103951510	LOC103951510	probable NADH dehydrogenase [ubiquinone] 1 alpha subcomplex subunit 12	38.4256	35.9678	49.7974	36.9979	38.2908	35.9212	-0.0542219	0.0896982	-0.458591	-0.0833231	0.462126	0.0718799	-0.0898928
	Coprinus_mating	103930772	LOC103930772	homeobox protein knotted-1-like LET12, transcript variant X2	47.8468	50.5344	73.3684	49.3806	54.7517	54.4461	0.0464586	0.11405	-0.415785	0.0914291	0.528995	0.170844	-0.00466404
	CRAL_TRIO_N	103967127	LOC103967127	phosphatidylinositol/phosphatidylcholine transfer protein SFH8-like, transcript variant X3	76.4572	77.3081	105.142	76.6146	87.3894	86.142	0.00407994	0.175481	-0.273466	0.0284131	0.435308	0.211626	-0.0180545
	CTP_synth_N	103953284	LOC103953284	CTP synthase-like	11.3286	8.58383	20.1265	8.69219	14.674	12.8165	-0.381401	0.771584	-0.63749	-0.388477	1.22176	0.777433	-0.191018
	Cyclin_C	103945321	LOC103945321	cyclin-D3-1-like	30.4057	45.0403	13.3729	28.8516	25.0775	19.8037	-0.0743608	-0.844743	0.579389	0.577432	-1.75995	-0.180439	-0.338672
	Cytochrom_B561	103943253	LOC103943253	cytochrome b561 and DOMON domain-containing protein At5g47530-like	64.4006	151.607	14.357	21.5131	39.5152	97.566	-1.58106	-1.93984	2.78354	1.24461	-3.4088	0.898109	1.30787
	DnaJ	103927758	LOC103927758	chaperone protein dnaJ 10-like	49.9402	67.3042	33.7782	41.3935	52.3718	52.4932	-0.269426	-0.361897	0.650253	0.441263	-1.00254	0.360908	0.00667099
		103932317	LOC103932317	chaperone protein dnaJ 10-like	28.1784	36.6787	19.1663	21.5596	29.5799	27.4874	-0.384678	-0.310672	0.536163	0.391575	-0.946062	0.477663	-0.102026
	DnaJ_C	103926568	LOC103926568	chaperone protein dnaJ A6, chloroplastic-like, transcript variant X3	31.1933	26.2625	32.134	25.1817	28.8717	25.0006	-0.307739	0.135282	-0.347296	-0.235731	0.282981	0.219174	-0.203871
		103940077	LOC103940077	chaperone protein dnaJ A6, chloroplastic-like, transcript variant X1	27.0987	24.7935	35.0402	22.0918	24.1088	26.8732	-0.293532	-0.0423858	-0.367726	-0.116246	0.490856	0.147963	0.159996
		103950886	LOC103950886	dnaJ homolog subfamily B member 4	65.2657	80.0523	31.5578	51.5602	59.3226	46.9009	-0.33899	-0.432211	0.585901	0.304914	-1.35086	0.224126	-0.335035
	Epimerase	103961764	LOC103961764	cinnamoyl-CoA reductase 2-like	0.933971	0.546483	3.32232	0.627451	0.880856	1.01234	-0.57818	0.676626	-1.70727	-0.75285	2.58648	0.512451	0.200362
		103961765	LOC103961765	cinnamoyl-CoA reductase 2-like	48.5827	47.2295	74.5787	38.2855	49.6283	57.317	-0.342175	0.0694164	-0.365789	-0.0285303	0.651184	0.395823	0.210835
		103957769	LOC103957769	anthocyanidin reductase-like	36.9127	40.1717	26.2781	30.9602	35.5063	34.9258	-0.252406	-0.178843	0.423918	0.132659	-0.619125	0.219168	-0.0199041
		103929854	LOC103929854	UDP-D-apiose/UDP-D-xylose synthase 2-like, transcript variant X2	75.7227	72.6637	57.8135	84.17	64.2712	69.2099	0.153756	-0.17746	0.27388	-0.0482441	-0.338229	-0.367492	0.109425
	E1-E2_ATPase	103953238	LOC103953238	copper-transporting ATPase RAN1-like	31.2079	24.9749	19.5981	26.9186	29.2457	26.8185	-0.212484	0.226101	0.466522	-0.309675	-0.358527	0.141616	-0.12346
	ER_lumen_recept	103963483	LOC103963483	ER lumen protein-retaining receptor-like	33.5677	34.0053	42.0983	32.8416	31.8987	31.546	-0.0303387	-0.0928069	-0.401237	0.030315	0.299733	-0.0201806	-0.0127455
	Exo70	103950015	LOC103950015	exocyst complex component EXO70B1-like	29.7507	30.3916	21.7708	28.1428	31.8772	28.7084	-0.0792323	0.0679112	0.412993	0.0418636	-0.489713	0.201357	-0.149438
	FAD_binding_6	103956697	LOC103956697	nitrate reductase [NADH]	21.7373	23.8423	4.69186	15.4128	45.8768	30.1421	-0.496013	0.945605	2.69949	0.140839	-2.35436	1.5945	-0.602068
		103939884	LOC103939884	NADH--cytochrome b5 reductase 1	33.8414	33.4865	44.0166	35.2383	36.9317	33.7424	0.0590341	0.140311	-0.370652	-0.00337224	0.386535	0.0897855	-0.128702
	F-box	103952540	LOC103952540	F-box protein CPR30-like, transcript variant X2	11.2829	15.1845	9.97532	11.0021	15.6769	13.9848	-0.0351085	0.0466005	0.500601	0.438403	-0.612819	0.532579	-0.161489
		103935123	LOC103935123	F-box only protein 6-like	55.4228	57.1542	80.7829	60.7846	66.1739	60.4771	0.134557	0.209102	-0.403191	0.0570203	0.490365	0.144102	-0.126802
	Fer2	103954234	LOC103954234	ferredoxin, root R-B1-like, transcript variant X1	70.183	82.8502	115.54	59.2741	92.1032	89.7874	-0.243269	0.152015	-0.349636	0.250877	0.472165	0.65794	-0.0334588
	FKBP_C	103957723	LOC103957723	peptidyl-prolyl cis-trans isomerase FKBP12	9.7554	8.37377	14.6227	6.6389	9.28624	7.88318	-0.553227	0.148386	-0.879533	-0.20914	0.800296	0.504664	-0.232628
	FMN_red	103963210	LOC103963210	probable NAD(P)H dehydrogenase (quinone) FQR1-like 3, transcript variant X1	7.34402	9.71862	19.5936	5.52966	10.4908	10.3611	-0.407964	0.10805	-0.905258	0.416998	1.00311	0.945168	-0.0144499
	fn3	103929404	LOC103929404	VIN3-like protein 1, transcript variant X1	16.2101	22.7315	8.04279	12.6099	9.85653	14.5319	-0.361048	-1.20604	0.868066	0.497518	-1.50696	-0.333877	0.561233
	Glyco_hydro_17	103944915	LOC103944915	glucan endo-1,3-beta-glucosidase-like	6.96079	19.5062	1.42845	3.60492	2.99583	11.9163	-0.947012	-2.70171	3.08002	1.4951	-3.77898	-0.245424	1.99567
		103948420	LOC103948420	glucan endo-1,3-beta-glucosidase-like	244.402	286.01	63.0125	162.83	114.893	85.3291	-0.584859	-1.3161	0.451911	0.237031	-2.19091	-0.481493	-0.425844
		103963127	LOC103963127	glucan endo-1,3-beta-glucosidase 7	77.4999	103.811	38.0398	73.1225	77.421	99.1107	-0.0827614	-0.4233	1.39595	0.431457	-1.45677	0.103518	0.359408
		103939428	LOC103939428	glucan endo-1,3-beta-glucosidase 14, transcript variant X1	7.96391	7.00819	4.69986	10.9063	8.40024	39.1932	0.454054	0.260307	3.07976	-0.17266	-0.582664	-0.354341	2.22518
	Glyoxalase	103943877	LOC103943877	probable lactoylglutathione lyase, chloroplastic, transcript variant X1	67.2876	71.3833	84.2905	59.4321	76.2979	65.863	-0.177851	0.0944113	-0.34148	0.0972548	0.231526	0.382109	-0.209388
	GRAM	103932446	LOC103932446	GLABRA2 expression modulator-like, transcript variant X4	10.2597	10.3833	15.3132	10.6418	12.938	9.57769	0.0533957	0.31507	-0.660811	0.0301961	0.55256	0.30379	-0.428075
	HMA	103943345	LOC103943345	heavy metal-associated isoprenylated plant protein 3-like	90.3004	99.687	162.995	103.394	103.56	98.7587	0.196078	0.0536733	-0.708958	0.156146	0.701078	0.0240857	-0.0653246
		103949987	LOC103949987	heavy metal-associated isoprenylated plant protein 3	388.153	351.604	634.007	377.59	465.421	441.146	-0.0387644	0.403237	-0.509604	-0.13067	0.842297	0.323458	-0.0744822
	HD	103926913	LOC103926913	deoxynucleoside triphosphate triphosphohydrolase SAMHD1 homolog	14.7377	15.5561	22.1221	14.2446	16.302	15.5287	-0.0481818	0.0669859	-0.496231	0.0888966	0.500485	0.216482	-0.0668268
	Histone	103927110	LOC103927110	histone H3.3-like	43.5536	41.7775	60.5766	54.0469	37.5436	41.8343	0.312515	-0.155509	-0.519389	-0.0476748	0.528096	-0.503221	0.160721
	Homeobox	103958760	LOC103958760	homeobox-leucine zipper protein HAT5-like	65.7847	70.9848	143.208	53.8482	95.0812	111.425	-0.287939	0.419994	-0.348123	0.12255	1.00424	0.842035	0.232116
	Hpt	103928343	LOC103928343	histidine-containing phosphotransfer protein 1-like	16.2777	13.2302	30.422	18.9889	11.982	20.4515	0.223757	-0.143931	-0.56125	-0.285894	1.19347	-0.64313	0.77415
	HSP70	103946362	LOC103946362	stromal 70 kDa heat shock-related protein, chloroplastic-like	56.9094	45.331	70.3365	41.2929	45.8266	54.4895	-0.461517	0.0138148	-0.353982	-0.315976	0.625369	0.171857	0.252567
	ILVD_EDD	103965059	LOC103965059	dihydroxy-acid dehydratase, chloroplastic-like	28.8535	24.5397	36.1953	28.8494	24.6248	23.0917	0.00100544	0.00285188	-0.633692	-0.221055	0.552466	-0.206792	-0.0890717
	Ion_trans	108865317	LOC108865317	cyclic nucleotide-gated ion channel 1-like, transcript variant X2	16.6997	17.9701	14.8072	17.698	19.7858	18.7765	0.0854565	0.137572	0.356573	0.117786	-0.287261	0.182231	-0.0728416
	JmjC	103962497	LOC103962497	lysine-specific demethylase JMJ706-like, transcript variant X3	5.21887	9.33496	0.822212	3.47277	3.41532	6.21757	-0.585459	-1.45037	2.93756	0.847712	-3.51693	-0.00307234	0.867387
		103948209	LOC103948209	lysine-specific demethylase JMJ25-like, transcript variant X4	6.82139	7.75428	4.6157	7.27639	7.9473	10.3092	0.0935509	0.0356586	1.17222	0.195212	-0.756035	0.149081	0.376731
	Lipase_GDSL	103929236	LOC103929236	GDSL esterase/lipase EXL3-like, transcript variant X2	76.9078	72.5652	182.161	64.7529	127.955	109.187	-0.247399	0.81755	-0.724911	-0.0719098	1.3198	1.00416	-0.225661
		103959949	LOC103959949	GDSL esterase/lipase At5g37690-like, transcript variant X2	18.1229	18.9253	10.877	19.9083	29.5018	22.2349	0.136418	0.636796	1.04286	0.0767867	-0.805188	0.58965	-0.404238
	Lipoxygenase	103941411	LOC103941411	linoleate 13S-lipoxygenase 3-1, chloroplastic-like	70.8207	142.18	12.1331	46.4182	41.8976	55.6684	-0.608292	-1.76296	2.21502	1.01465	-3.55927	-0.126307	0.413346
	LRRNT_2	103952783	LOC103952783	receptor-like protein 12, transcript variant X2	3.70873	3.71487	1.94566	3.16872	7.68964	5.97036	-0.227332	1.05081	1.62874	0.0117718	-0.937122	1.30175	-0.360684
		103967843	LOC103967843	DNA-damage-repair/toleration protein DRT100-like	68.8767	86.8376	130.929	93.0971	76.517	72.3168	0.43549	-0.183594	-0.841873	0.346478	0.583888	-0.261112	-0.0779344
	LSM	103935583	LOC103935583	sm-like protein LSM3B	27.169	26.3452	44.4384	22.747	27.0473	31.8143	-0.255577	0.0381809	-0.469101	-0.0326962	0.747238	0.272058	0.236767
		103966428	LOC103966428	probable small nuclear ribonucleoprotein G	7.63142	2.57245	13.6991	1.91317	2.10222	2.5375	-1.99261	-0.29639	-2.42305	-1.55386	2.40251	0.155556	0.271267
		103947571	LOC103947571	small nuclear ribonucleoprotein Sm D1	86.4477	76.8321	107.429	87.6503	81.9609	76.4563	0.0207714	0.093053	-0.476867	-0.158604	0.475518	-0.0749844	-0.0973773
	Metallophos	103943113	LOC103943113	purple acid phosphatase 3	37.1934	47.2416	37.9085	44.1296	67.0423	79.5252	0.248335	0.504484	1.08208	0.357467	-0.3248	0.625278	0.249846
		103935911	LOC103935911	serine/threonine-protein phosphatase PP1 isozyme 4-like	63.2544	57.7331	75.5494	61.7887	71.5751	60.9705	-0.0327302	0.30824	-0.295031	-0.118846	0.379442	0.233768	-0.228305
		103928543	LOC103928543	serine/threonine-protein phosphatase PP2A-3 catalytic subunit	104.112	114.249	144.934	98.4367	118.082	101.494	-0.0797745	0.0460369	-0.499601	0.146171	0.334784	0.284249	-0.215495
		103937340	LOC103937340	serine/threonine-protein phosphatase 5-like, transcript variant X2	4.06105	3.24965	4.95246	4.01784	6.50646	12.2311	-0.0126376	1.00332	1.32045	-0.306781	0.595765	0.717677	0.91429
	Mito_carr	103962858	LOC103962858	mitochondrial uncoupling protein 5-like, transcript variant X2	61.5315	74.8515	2.8726	47.4807	12.5965	21.2634	-0.373071	-2.56992	2.90357	0.292584	-4.71026	-1.89328	0.759349
		103934535	LOC103934535	mitochondrial uncoupling protein 5-like	538.655	517.254	30.5952	348.603	124.609	141.676	-0.626872	-2.05323	2.22879	-0.0487056	-4.08795	-1.46295	0.189036
		103965101	LOC103965101	mitoferrin-like	47.318	43.3617	69.2315	36.3204	33.9346	30.9351	-0.380473	-0.355162	-1.14796	-0.112542	0.666353	-0.0761174	-0.129771
	malic	103957074	LOC103957074	NADP-dependent malic enzyme, transcript variant X1	4.45564	5.90458	2.58542	3.81578	6.18525	38.5308	-0.221636	0.0679916	3.91853	0.41473	-1.19525	0.717974	2.64281
	Motile_Sperm	103941542	LOC103941542	vesicle-associated protein 4-1-like, transcript variant X1	35.8815	42.603	57.4725	32.8682	42.3787	42.2232	-0.125719	-0.00911661	-0.430306	0.260587	0.423895	0.388622	-0.00137103
	Mpv17_PMP22	103948198	LOC103948198	peroxisomal membrane protein PMP22-like	37.3169	38.9188	54.4846	37.021	47.2037	40.5072	-0.0109275	0.277742	-0.414679	0.0725211	0.477208	0.372673	-0.218368
	Myosin_head	103960156	LOC103960156	myosin-6-like, transcript variant X2	22.0409	24.1988	14.6978	21.083	19.7559	20.8045	-0.0628662	-0.293617	0.515731	0.145763	-0.727782	-0.0722142	0.076982
	NAD_binding_4	103931004	LOC103931004	fatty acyl-CoA reductase 3-like	8.67021	7.43861	15.3077	4.40253	11.7195	10.5226	-0.978034	0.65431	-0.524935	-0.207766	1.03324	1.43616	-0.150281
		103954216	LOC103954216	alcohol-forming fatty acyl-CoA reductase-like	44.9515	57.4959	145.005	36.8514	83.1628	80.6242	-0.285834	0.532124	-0.833004	0.365904	1.32669	1.19598	-0.041518
	NAM	103933584	LOC103933584	protein FEZ	28.4916	45.5265	4.87449	18.6016	53.9264	53.8275	-0.614432	0.245347	3.4788	0.684553	-3.23139	1.5563	0.00152905
		103951558	LOC103951558	NAC domain-containing protein 91-like, transcript variant X1	31.3825	82.8222	5.1002	17.3674	11.3948	10.115	-0.852344	-2.86085	1.00041	1.40939	-4.02925	-0.586286	-0.168414
	NUDIX	103944749	LOC103944749	nudix hydrolase 12, mitochondrial-like, transcript variant X1	19.7328	24.4889	3.06246	11.3838	20.6274	17.767	-0.79311	-0.246507	2.54402	0.319693	-3.00245	0.87893	-0.213824
		103931730	LOC103931730	nudix hydrolase 12, mitochondrial-like	6.96854	10.1292	1.63408	5.39638	7.77606	7.42533	-0.36933	-0.37861	2.18991	0.546407	-2.63526	0.549661	-0.065478
	Na_H_Exchanger	103931079	LOC103931079	cation/H(+) antiporter 20-like	5.41559	4.37075	9.92086	3.74015	5.14068	5.18583	-0.53273	0.232223	-0.923463	-0.296918	1.17573	0.480292	0.0151501
	NAD_Gly3P_dh_C	103957627	LOC103957627	probable glycerol-3-phosphate dehydrogenase [NAD(+)] 1, cytosolic	22.0795	30.0341	10.5875	17.9888	16.0578	16.7232	-0.294148	-0.903495	0.673459	0.454122	-1.51229	-0.142352	0.0611904
	OPT	103927474	LOC103927474	oligopeptide transporter 1-like	8.40996	6.56323	10.0354	5.25162	7.09071	5.214	-0.677484	0.110687	-0.931309	-0.345582	0.603937	0.455034	-0.440822
	p450	103952304	LOC103952304	flavonoid 3',5'-hydroxylase 1-like	0.440269	0.45958	3.03048	0.153732	0.54382	0.943604	-1.52108	0.235847	-1.67864	0.0835812	2.6968	1.85088	0.790957
		103930371	LOC103930371	protein LUTEIN DEFICIENT 5, chloroplastic-like, transcript variant X2	24.8367	32.0683	51.2135	24.4031	28.5048	28.8516	-0.0242502	-0.171665	-0.81352	0.381847	0.666578	0.245956	0.0211308
		103947283	LOC103947283	cytochrome P450 CYP749A22-like	36.8142	31.0162	48.3534	34.0112	31.7342	35.8648	-0.112835	0.0310254	-0.416736	-0.234909	0.631824	-0.0786065	0.1795
		103961404	LOC103961404	cytochrome P450 82G1-like, transcript variant X2	152.799	141.556	178.893	121.542	160.918	138.454	-0.329277	0.182757	-0.356093	-0.0980876	0.32945	0.426861	-0.2148
	PP2C	103933446	LOC103933446	probable protein phosphatase 2C 23	37.8797	71.3719	12.0328	19.4922	16.5191	19.1963	-0.957262	-2.11127	0.685757	0.923575	-2.57639	-0.216996	0.21921
		103936926	LOC103936926	probable protein phosphatase 2C 25	16.4267	29.7397	1.94429	9.84899	4.121	5.52909	-0.73729	-2.85111	1.51561	0.865573	-3.93873	-1.23415	0.42241
		103945120	LOC103945120	probable protein phosphatase 2C 25	79.4505	226.878	4.03268	41.4252	7.21142	12.1686	-0.938121	-4.97558	1.60808	1.52317	-5.82233	-2.50096	0.759909
	Proteasome	103965252	LOC103965252	proteasome subunit beta type-5-like	70.018	67.8179	81.0795	63.4873	70.5481	65.9768	-0.140166	0.0556324	-0.284215	-0.0340194	0.249308	0.173887	-0.0946892
		103934315	LOC103934315	proteasome subunit beta type-4-like	56.9539	49.0588	61.912	50.9885	48.8764	47.0484	-0.15875	-0.00662804	-0.381157	-0.202971	0.326718	-0.0391487	-0.0518863
		103945195	LOC103945195	proteasome subunit alpha type-4	10.7469	9.84182	14.7768	9.31977	11.5466	9.97674	-0.20516	0.23187	-0.55555	-0.117482	0.580783	0.331563	-0.209805
	Pyr_redox_2	103945063	LOC103945063	internal alternative NAD(P)H-ubiquinone oxidoreductase A1, mitochondrial-like	32.9642	34.9558	51.321	29.7605	31.7228	36.8775	-0.146524	-0.141988	-0.462065	0.0973065	0.544993	0.113968	0.22027
		103963642	LOC103963642	monodehydroascorbate reductase	181.692	169.009	214.712	172.243	184.403	161.137	-0.0759636	0.124576	-0.400325	-0.0925416	0.337219	0.120167	-0.191856
	PALP	103926753	LOC103926753	tryptophan synthase beta chain 1-like	22.285	16.8371	25.1261	22.2349	17.1045	18.3725	-0.00159312	0.0200075	-0.438938	-0.391821	0.569873	-0.357256	0.105343
	Peptidase_S10	103949576	LOC103949576	serine carboxypeptidase-like 20, transcript variant X2	63.911	55.9833	80.5081	68.7212	46.8344	41.1719	0.106027	-0.25838	-0.952872	-0.179197	0.515976	-0.531535	-0.182472
	Peptidase_S8	103942814	LOC103942814	subtilisin-like protease SBT3.5, transcript variant X2	8.35874	8.15768	5.21255	7.45194	9.43514	11.7266	-0.163805	0.210422	1.18269	-0.0257676	-0.652341	0.361548	0.314795
	PHD	103958110	LOC103958110	protein strawberry notch-like, transcript variant X2	3.17292	2.61239	4.37279	3.16237	2.35902	2.41376	-0.00237802	-0.147639	-0.843586	-0.269533	0.736828	-0.402244	0.0364037
	Pkinase	103929520	LOC103929520	cell division control protein 2 homolog, transcript variant X2	10.1618	8.41004	12.0658	9.97032	8.67595	7.52935	-0.0258189	0.0451937	-0.664437	-0.261949	0.512736	-0.178991	-0.200735
	Pro_isomerase	103966231	LOC103966231	peptidyl-prolyl cis-trans isomerase	5.49179	4.07252	9.13341	3.87749	5.32732	3.31182	-0.50203	0.381756	-1.45652	-0.41507	1.15273	0.48096	-0.688741
	Ras	103943089	LOC103943089	ras-related protein RIC2	53.7809	63.8326	38.3188	39.9943	46.681	52.2888	-0.426065	-0.451365	0.461243	0.258134	-0.743711	0.244915	0.166072
		103944142	LOC103944142	ras-related protein RABA1f	18.8092	17.1153	8.33187	14.2812	10.3416	16.1105	-0.395874	-0.725101	0.966323	-0.126956	-1.04673	-0.444527	0.642091
		103963703	LOC103963703	ras-related protein RABB1c, transcript variant X2	59.5902	74.1561	53.6396	55.9937	55.8873	67.3892	-0.0890002	-0.408358	0.342123	0.326327	-0.474837	0.0191141	0.27247
	RRM_1	103950846	LOC103950846	binding partner of ACD11 1, transcript variant X2	93.3976	91.9597	117.239	90.3946	107.348	96.0297	-0.0463949	0.222024	-0.273768	-0.0100845	0.342226	0.269936	-0.157838
		103948677	LOC103948677	heterogeneous nuclear ribonucleoprotein 1-like	72.4467	81.1734	102.071	62.6334	84.8788	81.5862	-0.208757	0.0632122	-0.308924	0.17599	0.322085	0.460099	-0.0543119
		103945856	LOC103945856	nucleolin 2	29.4477	34.0946	41.2418	30.1665	33.3641	33.7228	0.0358917	-0.0329878	-0.276138	0.223925	0.265924	0.167006	0.0184822
		103938739	LOC103938739	binding partner of ACD11 1, transcript variant X2	20.5931	18.5586	37.1971	21.1826	24.0916	19.7433	0.04147	0.375766	-0.899771	-0.139208	0.996419	0.207758	-0.283182
	Ribonuc_L-PSP	103951358	LOC103951358	reactive Intermediate Deaminase A, chloroplastic-like	38.0799	35.278	44.7025	39.9397	35.244	32.7635	0.0693472	-0.00320816	-0.435307	-0.0976303	0.332575	-0.158389	-0.10399
	Sugar_tr	103956610	LOC103956610	sugar transport protein 13-like	3.60185	5.17459	1.47392	2.24894	2.62861	11.7093	-0.67612	-0.974143	3.00945	0.530224	-1.81678	0.246003	2.15929
		103936619	LOC103936619	plastidic glucose transporter 4-like, transcript variant X1	17.463	17.7798	26.3447	15.7169	20.552	16.7367	-0.151067	0.207037	-0.63916	0.0389187	0.557694	0.40884	-0.291919
	SET	103944511	LOC103944511	histone-lysine N-methyltransferase ATXR2	28.9028	26.8489	33.7246	26.5547	23.7791	24.8165	-0.121118	-0.177489	-0.428275	-0.0938922	0.320105	-0.137841	0.0645908
	SIS	103958875	LOC103958875	probable arabinose 5-phosphate isomerase	11.5694	12.3729	4.0161	11.1812	5.09293	6.92627	-0.0468618	-1.27904	0.799557	0.106423	-1.62967	-1.11273	0.445427
	SNARE	103940481	LOC103940481	syntaxin-121-like, transcript variant X1	63.9253	78.6687	13.5966	40.8559	20.6424	31.2546	-0.644846	-1.9296	1.21382	0.309132	-2.53911	-0.963131	0.600649
	Sulfate_transp	103931279	LOC103931279	probable sulfate transporter 3.4	0.0877166	0.464038	9.73544	0.14613	1.84254	4.37065	0.72972	1.98505	-1.13925	2.41758	4.37488	3.68894	1.2509
	TMS_TDE	103945401	LOC103945401	probable serine incorporator, transcript variant X1	17.181	14.1188	24.6734	16.3531	16.8243	16.7828	-0.0706969	0.251931	-0.543891	-0.271196	0.797151	0.0630774	-0.00307008
		103955099	LOC103955099	probable serine incorporator, transcript variant X1	76.213	83.5438	98.5307	65.4418	90.8139	78.11	-0.218764	0.118797	-0.321167	0.144693	0.229683	0.494423	-0.214944
	Tub	103955389	LOC103955389	tubby-like F-box protein 5, transcript variant X1	2.99653	5.26121	0.160751	2.45536	1.50032	1.0552	-0.285437	-1.809	2.74519	0.820015	-5.08136	-0.689152	-0.515707
		103954853	LOC103954853	tubby-like F-box protein 5, transcript variant X4	4.63806	3.51234	7.12434	5.70409	4.64631	2.58793	0.300905	0.403104	-1.44165	-0.39033	1.01385	-0.275155	-0.835496
		103932811	LOC103932811	tubby-like F-box protein 5	12.0424	11.9684	8.78952	13.0061	15.8217	15.7027	0.112253	0.401561	0.850585	0.00332209	-0.453556	0.304395	-0.00862225
	Tetraspannin	103928977	LOC103928977	tetraspanin-8-like	20.2169	35.0934	2.93427	11.8371	6.20003	5.50537	-0.770906	-2.49965	0.920263	0.804221	-3.5855	-0.91031	-0.166264
		103928980	LOC103928980	tetraspanin-8-like	37.5089	65.3078	4.75609	18.5936	10.6343	9.13203	-1.01137	-2.61732	0.954021	0.808411	-3.7873	-0.783868	-0.215083
	TIR	103931503	LOC103931503	protein SUPPRESSOR OF npr1-1, CONSTITUTIVE 1-like	1.98484	3.19347	0.961845	1.70741	2.63592	3.32652	-0.215698	-0.276337	1.81343	0.695679	-1.74627	0.648297	0.339841
	U-box	103944746	LOC103944746	U-box domain-containing protein 43-like	20.5516	25.1667	4.24674	16.1971	11.0119	10.9991	-0.342352	-1.19294	1.38595	0.301503	-2.57506	-0.534983	-8.30635e-07
	UDPGT	103963941	LOC103963941	UDP-glycosyltransferase 90A1-like	7.06608	9.17092	2.76113	8.30755	8.98847	14.3941	0.235194	-0.0279285	2.39285	0.385092	-1.73356	0.135567	0.68005
	Usp	103941687	LOC103941687	universal stress protein PHOS34-like	146.585	175.471	240.058	119.16	211.546	179.747	-0.297991	0.269032	-0.403536	0.271697	0.44424	0.849558	-0.232152
	Zim	103929049	LOC103929049	protein TIFY 9	12.7603	20.301	0.339291	6.99397	2.60106	31.1299	-0.864402	-2.96182	6.53924	0.677382	-5.9052	-1.40462	3.586
		103940602	LOC103940602	protein TIFY 9-like	54.0069	43.3828	4.56277	39.4295	8.13127	15.6972	-0.452358	-2.41517	1.79898	-0.307936	-3.25738	-2.25554	0.951375
		103929684	LOC103929684	protein TIFY 10A	128.73	66.1594	3.49086	69.7256	21.3552	17.9803	-0.883306	-1.62977	2.37868	-0.952817	-4.25228	-1.68633	-0.244696
	zf-TAZ	103926761	LOC103926761	BTB/POZ and TAZ domain-containing protein 1	16.2793	15.543	4.25304	8.06688	7.86005	8.1872	-1.01042	-0.982084	0.956385	-0.0581523	-1.87334	-0.0164356	0.0645478

## Sheet: Table S3
Function	Term	Gene ID	Gene	Annoated function in Pyrus x bretschneideri	FPKM						log2FoldChange
					Xinli 7			Xinqihong			Xinqihong vs Xinli 7			Xinli 7		Xinqihong
					87	107	127	87	107	127	87	107	127	107 vs 87	127 vs 107	107 vs 87	127 vs 107
Hormone	ethylene	103960523	LOC103960523	ethylene-responsive transcription factor ERF027-like	9.06121	29.8424	0.168595	2.97758	1.09134	1.4351	-1.60387	-4.76912	3.1266	1.72699	-7.49091	-1.42776	0.397139
		103965575	LOC103965575	ethylene-responsive transcription factor SHINE 2-like	17.3228	13.6363	30.2538	14.4165	22.2563	18.1905	-0.26432	0.705352	-0.716751	-0.33227	1.13994	0.648412	-0.28651
		103932979	LOC103932979	ethylene-responsive transcription factor ERF014-like	0.893904	2.97588	0.086808	0.292108	0.600781	0.91786	-1.61985	-2.30386	3.36226	1.74233	-5.03176	1.07217	0.625097
		103946144	LOC103946144	ethylene-responsive transcription factor WRI1	2.88565	2.01767	4.0628	3.32188	3.28317	1.86782	0.202486	0.702145	-1.11009	-0.506894	1.00361	0.00548771	-0.813792
	auxin	103957878	LOC103957878	auxin-induced protein 15A-like	34.815	31.0572	100.402	14.1036	66.3767	65.308	-1.30374	1.09399	-0.605067	-0.151182	1.68279	2.25727	-0.01955
		103947028	LOC103947028	auxin efflux carrier component 3-like	17.8044	14.3066	21.0287	21.2938	18.0057	14.4321	0.259493	0.32876	-0.528418	-0.303439	0.546042	-0.220288	-0.317371
	abscisic acid	103937993	LOC103937993	ABSCISIC ACID-INSENSITIVE 5-like protein 5, transcript variant X2	41.5844	34.6059	47.3562	35.8786	36.9732	30.931	-0.211993	0.0937613	-0.600628	-0.253321	0.445176	0.0651849	-0.254478
		103955532	LOC103955532	abscisic acid 8'-hydroxylase 1-like	40.6403	83.1674	2.23032	15.3809	3.72628	5.12238	-1.401	-4.48008	1.21221	1.04174	-5.22922	-2.02304	0.460646
	gibberellin	103957332	LOC103957332	gibberellin 2-beta-dioxygenase 1-like	40.8113	34.7101	2.37803	36.9482	3.86192	18.3248	-0.141809	-3.16567	2.96295	-0.225913	-3.87392	-3.23632	2.25025

## Sheet: Table S4
Function	Gene ID	Gene	Annoated function in Pyrus x bretschneideri	FPKM						log2FoldChange
				Xinli 7			Xinqihong			Xinqihong vs Xinli 7			Xinli 7		Xinqihong
				87	107	127	87	107	127	87	107	127	107 vs 87	127 vs 107	107 vs 87	127 vs 107
Calmodulin	103939317	LOC103939317	calmodulin-like protein 7	58.4403	121.606	11.6808	34.1642	22.7845	25.2528	-0.773062	-2.41474	1.12651	1.06674	-3.38842	-0.563114	0.153088
	103964757	LOC103964757	calmodulin-like protein 11	0.738217	1.92627	0.230971	0.432861	2.50039	3.95008	-0.76584	0.375963	4.11118	1.3955	-3.06542	2.54805	0.657405
	103955955	LOC103955955	calmodulin-binding protein 60 E-like	23.9047	24.4601	10.0189	23.92	14.0745	16.858	0.00257742	-0.79766	0.764126	0.0429228	-1.29499	-0.743838	0.261293
	103964603	LOC103964603	calmodulin-binding protein 60 B-like, transcript variant X2	25.5446	25.9451	19.5858	23.8101	25.8554	25.2339	-0.0999028	-0.00549122	0.379639	0.0334576	-0.414307	0.140183	-0.0328435
	103936833	LOC103936833	calmodulin-7	390.304	501.787	292.324	299.843	407.324	548.604	-0.379502	-0.300638	0.92149	0.372973	-0.787774	0.463265	0.433123
	103934501	LOC103934501	calmodulin-binding transcription activator 3-like, transcript variant X1	9.39639	12.8009	7.78932	7.74628	9.89042	11.9971	-0.277407	-0.372258	0.636633	0.456631	-0.724646	0.374354	0.279713
	103962297	LOC103962297	calmodulin-binding protein 60 D-like, transcript variant X3	8.78627	19.2294	0.497719	2.83473	2.3663	6.24733	-1.63281	-3.02045	3.66471	1.13851	-5.27215	-0.237859	1.40459
	103937176	LOC103937176	calmodulin-7	498.572	634.424	345.803	367.616	542.685	711.575	-0.43883	-0.225083	1.05476	0.357832	-0.883818	0.583226	0.394368
	103946844	LOC103946844	probable calcium-binding protein CML16	2.14299	2.83591	0.337065	1.26417	0.816578	2.8908	-0.757139	-1.79065	3.0897	0.413452	-3.05008	-0.607926	1.81838
	103953619	LOC103953619	putative calcium-transporting ATPase 13, plasma membrane-type	2.3939	8.5889	0.0354548	0.619998	0.100461	0.727839	-1.94733	-6.41085	4.37141	1.85124	-7.91755	-2.59889	2.85581
	103960086	LOC103960086	calcium-transporting ATPase 12, plasma membrane-type	30.692	22.7758	10.679	33.6899	16.9137	19.5594	0.135785	-0.429951	0.888758	-0.419806	-1.10118	-0.972577	0.211625
	103967758	LOC103967758	calcium-transporting ATPase 2, plasma membrane-type	35.893	69.5837	0.874284	14.1903	13.7104	10.7987	-1.33801	-2.34191	3.63592	0.963261	-6.32158	-0.0289268	-0.340414
	103960173	LOC103960173	calcium-binding protein CML42-like	27.9566	28.1312	5.90968	19.0315	13.977	20.0424	-0.553695	-1.00747	1.77122	0.0175523	-2.25434	-0.423442	0.520644
	103950581	LOC103950581	probable calcium-binding protein CML27	21.7577	21.5327	1.86089	11.6739	6.70023	11.5076	-0.896127	-1.68227	2.63257	-0.00543517	-3.52899	-0.779163	0.781596
	103950582	LOC103950582	probable calcium-binding protein CML27	97.3422	113.164	11.6759	71.9576	36.7829	51.4643	-0.434585	-1.61998	2.14678	0.227006	-3.27917	-0.946387	0.487735
	103946945	LOC103946945	probable calcium-binding protein CML27	408.082	681.523	65.8659	265.43	237.574	368.924	-0.619496	-1.51899	2.49932	0.749087	-3.37972	-0.139271	0.639436

## Sheet: Table S5
Function	Gene ID	Gene	Annoated function in Pyrus x bretschneideri	FPKM						log2FoldChange
				Xinli 7			Xinqihong			Xinqihong vs Xinli 7			Xinli 7		Xinqihong
				87	107	127	87	107	127	87	107	127	107 vs 87	127 vs 107	107 vs 87	127 vs 107
Gene-Light	103945988	LOC103945988	light-inducible protein CPRF2-like, transcript variant X2	46.7055	52.7033	34.9855	41.7327	50.7714	52.2199	-0.161592	-0.0541965	0.590503	0.185193	-0.598303	0.304532	0.0428224
	103941087	LOC103941087	protein LIGHT-DEPENDENT SHORT HYPOCOTYLS 10-like, transcript variant X2	26.6234	29.1262	39.698	28.8244	32.0811	28.1855	0.115326	0.137812	-0.47813	0.141496	0.437682	0.176325	-0.182463
	103955825	LOC103955825	phytochrome A-like, transcript variant X1	20.4892	18.7351	24.9654	23.2012	18.4815	19.3691	0.180854	-0.0213862	-0.258315	-0.117477	0.406272	-0.352088	0.0706616
	103955840	LOC103955840	transcription factor PIF3-like, transcript variant X3	78.8102	74.6002	94.014	99.281	69.9949	57.4525	0.334225	-0.0944229	-0.696553	-0.0671903	0.325415	-0.48231	-0.282773

## Sheet: Table S6
Statistics of RNA-Seq data.
sample	raw_reads	clean_reads	clean_bases	error_rate	total_map	Q20	Q30
XL71_1	43559790	42433326	6.36G	0.02	32796012(77.29%)	98.31	94.93
XL71_2	43021604	41951146	6.29G	0.02	32391950(77.21%)	98.07	94.32
XL71_3	42449082	41459350	6.22G	0.02	31950230(77.06%)	98.17	94.59
XL72_1	42794736	41625570	6.24G	0.02	32194391(77.34%)	98.24	94.76
XL72_2	43511368	42637322	6.4G	0.02	33114052(77.66%)	98.24	94.7
XL72_3	45925456	44467618	6.67G	0.03	34345973(77.24%)	97.99	94.15
XL73_1	40307988	39385510	5.91G	0.02	30723121(78.01%)	98.26	94.76
XL73_2	42148602	41048958	6.16G	0.02	31919419(77.76%)	98.35	94.98
XL73_3	49688658	48314210	7.25G	0.02	37448354(77.51%)	98.23	94.75
XQH1_1	45270304	43990108	6.6G	0.02	34281988(77.93%)	98.37	95.02
XQH1_2	44725992	43716230	6.56G	0.02	33842048(77.41%)	98.2	94.61
XQH1_3	42824456	41323618	6.2G	0.02	32070269(77.61%)	98.19	94.62
XQH2_1	43849688	42900026	6.44G	0.02	33290659(77.6%)	98.15	94.47
XQH2_2	46642828	45517364	6.83G	0.02	35292213(77.54%)	98.28	94.83
XQH2_3	46420986	45324838	6.8G	0.02	35095618(77.43%)	98.15	94.49
XQH3_1	41370854	40601070	6.09G	0.02	31967555(78.74%)	98.4	95.17
XQH3_2	46560760	45420918	6.81G	0.02	35503184(78.16%)	98.3	94.86
XQH3_3	41271442	40339982	6.05G	0.02	31567182(78.25%)	98.32	94.9
clean base=clean reads*150bp

## Sheet: Table S7
Table S7. List of qRT-PCR Primers
Primers	Forward/Reverse	Sequences (5′-3′)
Actin	F	ACAGTGTCTGGATTGGAGGGTC
	R	CATTTGGAGAACTCAGAAGCACT
PbDFR	F	ACTGAGGCTGCTGAGGAGAG
	R	TCAAATCCAAGCTGGTAAATGT
PbANS	F	AGTTGTTCAGGAAAAGCCAAGAGG
	R	ACAAAGCAGGCAGATAGGAGTAGC
PbUFGT	F	CTGGAACCTGAAGTTGTGAATCTG
	R	AGCCACTCTAAGCAACCACTATC
PbPAL	F	TCTGCCAGGGAAAGATTATCG
	R	TGAAGTTGAATGGAATGGAATGC
PbCHS	F	GGGTGTACTCTTCGGATTTGG
	R	AAAGGCGGAAACAATACATATACG
PbCHI	F	GAACGGGTGCAAGGAATCTA
	R	AACAGGAGTCCCTCCCAAGT
